# Supplementary material for: Genome-wide identification and comparative analysis of drought-related microRNAs in two maize inbred lines with contrasting drought tolerance by deep sequencing
Source: PLoS One. 2019 Jul 5;14(7):e0219176. doi: 10.1371/journal.pone.0219176 (PMC6611575; doi:10.1371/journal.pone.0219176)
Supplement: S1 File — Additional File (.zip) included Figs A-J and Tables A-J. Fig A. Percentage of expressed miRNAs in each family. (A) The expressed miRNAs of different families in leaves. (B) The expressed miRNAs of different families in roots. Fig B. Distribution of length of known miRNAs that expressed in the present study. Fig C. The conservation analysis of predicted novel miRNAs. The mature sequence of predicted novel miRNAs in the present study and known miRNAs in plants were aligned. (A) Novel_1_44595. (B) Novel_1_47179. (C) Novel_3_27520. (D) Novel_3_29234. (E) Novel_9_5030. (F) Novel_1-_3438. zma: Zea mays. osa: Oryza sativa. bdi: Brachypodium distachyon. tae: Triticum aestivum. mtr: Medicago truncatula. ath: Arabidopsis thaliana. ptc: Populus trichocarpa. vvi: Vitis vinifera. rco: Ricinus communis. Fig D. The phylogenetic tree and sequence of three novel miRNAs. The phylogenetic trees of Novel-2-38 (A), Novel-10-88 (B) and Novel-10-147 (C) were shown. The sequence of relative miRNAs in different species of Novel-2-38 (D), Novel-10-88 (E) and Novel-10-147 (F). ath: Arabidopsis thaliana, osa: Oryza sativa, sbi: Sorghum bicolor, zma: Zea mays. (G) The novel mature sequence of miRNAs were cloned using stem-loop methods in B73 (B), H082183 (H) and Lv28 (L). The maker (M) was 100-bp. Fig E. Correlation result of miRNome in each replicate. The TPM value of all known miRNAs in each replicate was calculated as log10(TPM+1) for the correlation analysis. The correlation coefficient r and the P value are labelled in each replicate sample. H and L indicate the two maize inbred lines H082183 and Lv28, respectively. MD and SD indicate moderate and severe drought, respectively. MC and SC indicate well-watered controls of moderate and severe drought, respectively. 1 and 2 indicate the two replicates. Fig F. The T-plot of drought responsive miRNAs and their target genes. (A) GRMZM2G065451, (B) GRMZM2G113779, (C) GRMZM2G414805, (D) GRMZM2G371033, (E) AC207656.3_FGT002, (F) GRMZM2G390641, (G) G [file pone.0219176.s001.zip › Table G.xlsx]

## Sheet: Sheet1
Predicted novel miRNA	Star reads count	Library No. a	Chromosome	Strand	Start position (bp)	End position (bp)	Mature sequence	Star sequence	Precurce sequence
novel_1_47179	22	9	1	-	124697747	124697996	AAUUACAUAGGUUAGGACUAA	AGUCUUCAUCUCUGUAAUUUG	AAUAUAUUCUAAUUAUAAAACUAAUUACAUAGGUUAGGACUAAACGAAAUCUAUUAAACCUAAUUAGUACAUGAUUCGCUCAUAUGACACUAUAGUAAACAUUUGCUAGUCAUGGAUUAAUUAGGUUUAAUAAAUUUUUCUCGUCGUUUAGUCUUCAUCUCUGUAAUUUGUUUUAUAAUUAGGAUAUAUUUAAUAUCCGUAAUUGACAUUCAAACGUUCGAUGUGACACAUACUAAACUUUAGUCAGGGG
novel_1_44595	9	5	1	+	234281056	234281305	UUCAGUUUUCUCCAACAUCUUA	AGAGUUGUAGGAAGCUGAACU	CAUGCAUUACUCAUGAAUCAUGGUAGAGAAUAUCAGAACAGAGCAGCACAUGGUCUUUCGGUUGAGCUGUGUGUAUAAAAGGGCAGAAGCACCAUAAGCUGGAAACAUCGUAGCCCAAACAUUUCAUUAGCUAGCUCUGAAGAUAAGAGUUGUAGGAAGCUGAACUCUGCCUCGCUAUCUUCAGUUCCGUCACAGAGUUUCAGUAGUUCAGUUUUCUCCAACAUCUUAUCUUCAGCUCCUCUAUCGGUAG
novel_2_34230	35	9	2	-	38501885	38502134	AGAGAAUACACAGGCUGACAUG	UGUCAGCCUGUGUAUCUUUUU	ACAAUACUGACUUUGUUUGAGUAAAAUACAUUUCCGGCCUUAAACUUGUCGCCCUAUGUCAGACUGGUCUAUAAACUUUUAAAGUGUGCCAGUCCAGUCCUUAAUCGGUCGUGAUUGACAUGUGGACCCACAUGUCAGCCUAUGUCAGCCUGUGUAUCUUUUUUGUCUCUCUUUUUCCGCAUGUCUGGUGAGGGAGAACUGAGAAAAGAGAAUACACAGGCUGACAUGUGGGGUCCACAUGUAAACCACG
novel_2_31904	14	11	2	+	90328772	90329021	AUGCAGAACAAUUUACAGACG	AUCUGUAAGUUGUUGUGCACA	AAAAUAGAACAAUAGCAUUCUUAUGCAGAACAAUUUACAGACGGAAAUGAUUUGUACUAUUUCUCAGGUGCAAACCAACCAUUUCUCAGGUGCAAACCAUUUCGAUCUGUAAGUUGUUGUGCACAAGAAUACUACUGUUUUAUUUUAUAUUUUGGAAACUGCUGUUUGGAUAAAAGGCAUUCACUUGCAUCUGCUAGCUACUGCUUGCUCUGCCAUGCAUGCUCCCAUAUGCUUUACUUUGCUGCGCAAC
novel_2_31999	109	12	2	+	103558294	103558543	UCCAGACGUAACCGAACAAGC	UUGUUCGGUUGCGUCUGGAUC	UAAGCCAUUCACGUUUUUUGUUAGGCCAUUUCAGUGUUUGUGAUCAUUAGGGUUGUAAAUGGUACAAAUAUUAUUCAUCUGUAUUCGAAUUCGAUCCGUCUAAGACCUUGUUCGGUUGCGUCUGGAUCAAAAGAGAUUGAGGGGGAUUAAAUCCCUUUCUAUUCAAUUUGACUAGGGAGGUAUUUAAUCCCCUCCAUUUUUUCUCGAUCCAGACGUAACCGAACAAGCCCUAAGGGCAUGUUCGUUUCAA
novel_2_32689	8	8	2	+	180816457	180816706	UUAGUUCUUUAGUCACCAAGGGGU	ACAGGGUACUUUAGCGACUAAACU	CAAACAUGAUGACUAAAAUAGAGUUACUAAACUUUAGUUCUUUAGUCACCAAGGGGUGACUAAAAGGGACUAAAGUAGUAUUUUUACCUUAUUUGCCCUCUCAACUUUCUUCUUAUAGUAAACAUCCAUUAAUCAAUAGGGGUAAAACAGUAAUUAUUCACAACAAUUAAUGCUCUUUAGUCCGGUUUAGUCACUCGAACCAACACAGGGUACUUUAGCGACUAAACUUUAGUCACUAAAAUUAGUCUAG
novel_3_29234	80	16	3	-	123985880	123986129	ACUAUGAUUUGUGAACUGGACGUG	AUGAUUUGUGAACUGAACGUGUAC	CUAUAUGAUCUGUCACUUUGUUAGGAUGGCAUGCAAUCUGAAAUCAUUGAUCCAUGAACUUGUUGGCUGCUGCUACUACGAAGUUGCUGGCUGGCUGCUGCUACAUGAACAUCAUGGAAUUGUUGUCAUUGUGUUGUUGCUUAUAUUUGUGUUGUGUGUACUAUGAUUUGUGAACUGAACGUGUACUAUGAUUUGUGAACUGUACUAUGAUUUGUGAACUGGACGUGUACUCAUGAACUGUACUAUGAUU
novel_3_27520	24	13	3	+	197075261	197075510	AUUAACUUUGUUGGAUAUUAGAUG	CUUUGUUGGAUAUUAGAUGAUCAU	UAUGUGACGCGAUGAUGGAUAGAUUAACUUUGUUGGAUAUUAGAUGCUAUUUAAGUUAAGCUUUGUUGGAUAUUAGAUGAUCAUGUUUGGUGCAUUUUUUUAGUUUUUUAGUGAUGUUUCAUUGUGUUUUUAUCUUUCUAAAUAUUUCCUGUUUUUCUUUGAAUUUCUAUGAUUUUUUGAAAUAUUUUUGUCUAGGGGAGGGGUUUUAGCCCCUUGGUUGCCAAAGAGUGGCAUGACAGGGAAAUACACC
novel_3_29655	12	4	3	-	202790163	202790412	AGUUGACUGUGUUCCCACA	GUGGAACAGUCAACUAGA	UGUAGUGGAACAGUCAACUAGAAGUUGACUGUGUUCCCACAAUAAAACUACCUAUAUUGGAUUGGCGCAAAUUAUGCGGUCAGUAUAUCAUUCCAUAUUUAUAGUACAACUUACAGUUUGUUGGAUUAUUUGGUUCAUGUUAUUACAAUUAUUCUAUCUUUUUAGGCCAGUUUUAAUGAAUAGUUUUCGUAACACAGUUACUAACUCCAAAAGAGAGUCUUAAACUAGGUCCAAGUCCAACACAUUAGCU
novel_3_30281	6	5	3	-	212250745	212250994	AAGUGUAAUGAUCUGUGGAAUACA	UCUCAAUCUCGUUACCACUGAGU	CCCUUCACUUGUAUAUAAGUGUAAUGAUCUGUGGAAUACAAACAGUGAUUGUCUCUGUCAUUUGUCUCAAUCUCGUUACCACUGAGUAUUACAACACCAGUCACGUUGGUGACGUGGUGGGUGCCGCCAUCGCGGGCCCCGCAGGCCGCAGGCCCGAGGAAGGAAGCUUCUCCACUUCUGUACACGCAGUCACGCACGCACGAAAGCCUGGGCGCCAUGGCAUCAUUGGCGGUAAUAGUCUAAUACUAUA
novel_4_39667	66	15	4	-	39598385	39598634	UGCCCUCUGCACAGGGGCGGACGG	GGUCCGCGGCCUGGUGCGAGGCGC	GCGUCAAACACUCAACAAGAACCGUGACGGUGCCCUCUGCACAGGGGCGGACGGUACGCGCGGGGCCGAACGGUCCGCGGCCUGGUGCGAGGCGCGGUGGUACUCUCUGCGCAGGGGCGGACUGUCCGCGGCCUGGGGCCGGACGGUCCGCGGCCUGGUGCGCGGCUAGGGCUUCUCUGCCUGACGGCCAGACGGUCCGCGCCCUGGGGGCCGGACGGUCCGCGCGUACACAGAGGCGGGGAGGAGAGAU
novel_4_40362	47	14	4	-	176769276	176769525	CUAAAGAUCUAAACACAAAGAGCU	GCUCUUCCUGUUUAGAUCUUUAGC	UCAAAGAAAGAAGACUAAAAAUUUAACAUCCGAAUAUAUAUCUGAAUCUUUCUCUACUUGUGGCUAACCGUAACAUUAAGGGUGUUUGGAUCCUAAGAACUAAAAUAAAAGUGACUAAAUUUUAGUCAGUUAGAAGCUAAAGAUCUAAACACAAAGAGCUAAAAGUAGCUAAAAUUAUAAAAAUGUACCAAUUUAGUCACUUAAGCUCUUCCUGUUUAGAUCUUUAGCUCAUAGAACAUCUCAAGAGAGU
novel_4_41770	11	6	4	-	236152570	236152819	UCCAGACGUAACCGAACAAGC	UUGUUUGGUUGUGUCUGGAUC	AGUGAGCAAUUACUCAUACUUUAUUUGUUGGCCUAUUUUCCCCCUCUAGGUGGAGAAGUUCAUAAAUGACGCGACUUCAAAGGUAAUCUCAAAUCAUCAUAAACCUUUGUUUGGUUGUGUCUGGAUCGAAGUGGAUUGGAGGGGAUUAAAUCCCUCUCUAGUCAAAAUUAAAUAGAAGGGGAUUUAAUCCCCCUCAAUACCAUUCGAUCCAGACGUAACCGAACAAGCCCUAAGACUUUGUUUGGGUACU
novel_5_23242	70	11	5	-	14166144	14166393	AUUCUGUUUUGCAGCGGGCUGCAC	GCAGCCGACUGCAAACCAGGAUGU	ACUUCCCAACUUUAUCCCGAUGGGGAAAAAUAGUGGUGAUAAUUUGGAAAAAAAAAUUGGUGCAGCCGACUGCAAACCAGGAUGUUUACUGCCUCUCACACAAAAAAGAAUUGACCUCACCUGCAGCAGCAAUAACACAACUAAAAUAUUAUCUAGUGGACCUGCAGGUGGAGUCAAUCUUCCUUUUUGUGAGGGACUGUAAACAUUCUGUUUUGCAGCGGGCUGCACCAAAAAUUUUUUCCGCUAAUUU
novel_5_23395	79	15	5	-	21524414	21524663	CCUUAUCUGGUCUUAAGAACCC	AGACUAAGGCCAGAAUAAGAU	AAGCUUUGCCUCGGGCAGACUAAGGCCAGAAUAAGAUACCAUGCAAUGGGAGUGGAGAGAUGGCGAGAGUAGCGUGUACCCUCCGUGGCAAGAGGCUGGACGGUGGUGUAUCUAUGCUCUCGGUUGGCGUGAACCUUAUCUGGUCUUAAGAACCCCGGUGGCGGGUUGACAUAUGCA
novel_5_23394	67	16	5	-	21524473	21524722	GGUAGUUCGACCGUGGAUU	UUUCUACUUUAAGCUCCACA	GCUCCGGGUUGGGGGACUACUCCUUUUAUGGGGGUCGCAAUGGCUUUAUUCGCGAUAUUCCUAUCUAUAAUUUUAGAAAUUUAUAAUUCUUCUGUUUUACUGGACGGAAUUUUAACGAAUUAGGUUUCUACUAACUAAAACUAUGACUUCAUAGUUUUUCCAUCCAAAAAAAGCCUUUCUACUUUAAGCUCCACAUUUCUAGACAUUCUGGUAGUUCGACCGUGGAUUUUUUUGUUUUGGUAUCUCUGGA
novel_5_20678	11	8	5	+	21720424	21720673	UGAAUUGACGAUUUUGCCCCU	GGUCAAAAUCGUCAAUUCACC	CUUAAAUGUGUUAAGUCCAGGGUGAAUUGACGAUUUUGCCCCUAGGUGGAAACUGAAUUAGUGCAGAGUUCUGUUUGUCUAUGUUUAGCUUUGAGAAAUAUUUUUAAACCAUGUGAAAUAUUCCUCAAAAUUGAGCAUAGACGAACUAGGCUCUGUUUCAUUUUUCACUCAGGGUCAAAAUCGUCAAUUCACCCUUGACUUAACACCGUUUAGUCCCAAAACUAGUGGAAGGGCCACAUAAGUAACUAAA
novel_5_23094	31	6	5	-	23506152	23506401	CUUGUUGGAGACAGCCUAAGACUG	CCUAAGACUGUCUCUAGCAAGAGC	ACCUCACCCUCUAUAUUUUAGAGGAGCAUGCUGGAUGGAUGCAAGAGCUAACCAACCUAUAAAUAUAGAGUACCGGACCUUAUACAUGUCCUUGUUGGAGACAGCCUAAGACUGUCUCUAGCAAGAGCCGGUAAACGGUCCUCUCCGCUAAACAUAGCGUAAAUAUAGAGUACCGGACCUUAUACAGGUCCUUGUUGGAGACAGCCUAAGACUGUCUCUAGCAAGAGCCGAUAAACGGUCCUCUCUGCUA
novel_5_23339	53	8	5	-	37385865	37386114	ACGUAUCUGGUGCUCAAAGGGGUA	UUUGAGCACCAGAUACGUUCC	GAUUCGUUGACGUAUCUGGUGCUCAAAGGGGUACUGUGCUCAUAGAAAACAUAAUGAAAUCUGCUGCAUCCAUCUUGUAUUCAACGACACCAUAAUUUUACGAAGAACCCCUCCCACCAGGGAAGGAAGGUGGAAGGGGUUCUUCACAAAAUUGGUGUUGCUGUUAGAUGCGAAAUGGAUGUUCCAGAUUUAAAAUAUGCACGUGAGCACCGUAUCCCUUUGAGCACCAGAUACGUUCCCGAUAUUCAUA
novel_5_21603	215	16	5	+	106785140	106785389	UAACUAGCCGUCGGAGAUAAG	UUAUCUCCGACGGCUAGUUAC	AAAUACAUUAAUAUUAAAUACCUUACACCGGCGGCCGACGGCGGGCGGGCGUCGACGGCGGCGAGCGGGCAGAGACAGAGAGAAGAGAGAAGCGAGCGCGCGCGCGUGAAAAUGAACCGCGCACCGGGCCGGGACCGUGUUAAAAAAGCUUAUCUCCGACGGCUAGUUACGAGGCCGUCGGAUAUAACCUUAUGUCCGACGGUCUCGUAACUAGCCGUCGGAGAUAAGUCUAUAUUUCCGAGAGCCCAUG
novel_5_24612	67	14	5	-	151630458	151630707	GGUAGUUCGACCGUGGAUU	UUUCUACUUUAAGCUCCACA	UAUCAACCUUCAUCAAAUAUUUUAGGUCACCAUAAUUAUUUUUUAUCAAAGUAACAGAAGAUUGACCGCACAAUUUUUAGGAUCCUAAUAUAUUUUAUCAUGUAUAUCUAGGUAGAGGUGUUACUGUAACACUCUAAAUUUAGGGGACUUCAUAGUUUUUCCAUCCAAAAAAGCCUUUCUACUUUAAGCUCCACAUUUCUAAACAUUCUGGUAGUUCGACCGUGGAUUUUUUGUUUUGGUAUCUCUGGAA
novel_5_24949	9	4	5	-	201326378	201326627	UGAGAGAAUGGUAUAAUCACA	GUGAUUAUACACUUCUCUCACC	GUAAAAUCACAAUUGUAAGGUGAGAGAAUGGUAUAAUCACAAUUAAUCCUGAAACUUUCAACAUUUUUUCGGGAUUAAUUGUGAUUAUACACUUCUCUCACCUUUAUAUUUUGAUUUUACCUCUUAGUUUUUAUUUUUAAUUACUAAUUCUGAUUUUUACUAACCCCGUUAAUAGAGAGGGGCAAACGACUUCUACGUCACGUCUUUUAAACAGAGAGAUAAAAUCACAAAGUUAAAAACGAAGUGUAAA
novel_6_8528	19	7	6	+	7050026	7050275	UGGCACGACAAAAAACUCGCA	GCGAGUUCUUUGCCGUGCCAA	GCUUCCAACUCCUUGUUUAAUUUGGCACGACAAAAAACUCGCACCGGGUGCUCUAAUCGGCGGUCGAUUACAGCGUCCAGUGCGAGUUCUUUGCCGUGCCAAAAUUGAAAGGAGGUCGGCUCGGAUGCCGGGGCAUGCAUACAGGACCUAGAACCCGUUUCGGUUGAUGAGAAUGUUCCUGGCAUGUAAUGCUUCCCUUGUUGGUUGUGGUCUAACCUAGGAGUUUGCUUUGAGUGGAUCUUUGUACAAU
novel_6_10789	25	9	6	-	100373941	100374190	CCUCAUCUGUUUGACGUGUGAC	UCACAACGUCCAAGAGAGUAGU	AAGAAGCCGAAUCUGGCACAUCCUCAUCUGUUUGACGUGUGACAUAACUUUUUUCUUUGCUGAACGAAUCUGAUCAUAUCCAGUAGUAGUGCGCUGAAUAGUAUUCACAACGUCCAAGAGAGUAGUUGUCAGCUCAUCUCCUGUAACAAUCUCAACGUUUCCUUCUGCGGUAGUUCUUUUGCCCUUAACACUAAGCUCCUUGUUACCCAUAAAAUUUCUAACUUUCAGUGGGACAUUCGACGCUUUGAGA
novel_6_9290	13	10	6	+	143338208	143338457	CUUACUGACUAUGCUUCUCUGCAG	UGGAUAGGCGUACAGUAGGCUCA	GCUGUCUGUGCUCAUCAGUUCACUUACUGACUAUGCUUCUCUGCAGGUGGAUCGACUAUGCCAGGUGGAUAGGCGUACAGUAGGCUCAAGCAUGGGUACACAAAUGCAGUUGCUCGGAGUUCCAGCAAUAUGGGUUCUUCGUGAUUUUAUAUUACCACGCUUCCUCCAACUGGCAAGUACUCGUUUGCUUCAUGGGAGACUCUUAGGACAGAUUUUGAUAUCAUUCUUUAAACAAUGCCUUGAGGAAAGC
novel_6_10150	10	6	6	+	155803459	155803708	AAAGAACUAAAACUACUAAAC	UUAGUAGUUUUAGUUCUUUAU	GCUUGCACUUUUCGAUUAGGGUUUAGUAGUUUUAGUUCUUUAUUUUGCUUCUAAAGCAAAGAACUAAAACUACUAAACGCUAACAAAGAAGUUCCAGCAGUAGCAAGAUUCAUGACAUGCAGACUCCCCUGCAAUUCGUCCUCUCUCCUCCUCCCUGGCUCCACUUUAUGGCGCUGGCGGCUAUGGGAUGGUGUAGUUGCGCGAGGUGAUGGUUGGGCACCACCGCACCGGGGUGUUGUGGUUCAUCUUC
novel_8_12342	8	6	8	+	27316551	27316800	AAGACGUUUUGGACUAUUUAGGCC	GCGUUUGUAGACCGUGCUUCUAUG	UCCAUACAUUCAAACACUAACUAAGACGUUUUGGACUAUUUAGGCCGGCCUGACACACAUAAUUAAUUGUGGACCGUGCCAUAGACUGAUGACUAAGCACAUGUGCUGACACGAUACAGUAGAUAUGUGCUUUUAUGGACCGUGCCUAGAUAUGUGCUUUUAUGGACCGUGCGUUUGUAGACCGUGCUUCUAUGUGCCUGUGCCGUGCCGGGCGACGUGUACAUGUAUAGGCUCGCGGGUGGCCUGGUAC
novel_8_14911	6	4	8	-	33488000	33488249	AUGACGUGAUCUGAUUGGUUAGAU	GUACCUAUUAUUAAAUUCAUGU	GAGCUGCACAGAAAUAUGUGACAUGACGUGAUCUGAUUGGUUAGAUCAGUUUGUUAAAUAUGUGAAAUGUUUGUUUAUAAAUACGUGACCCAACUAUUGCUAAUUUAUCAUGAUUGUACCUAUUAUUAAAUUCAUGUCGCAUGACAGUCUUGCAUGUAAAAGGUUAUGUGGUGGUUAUCUAUCAUGUGGGAAUCGCCAAGCCUAUCACGCGAGAAAGACCAUUAAUAACCUAUCACCAAUUUACCUUCCA
novel_8_15458	80	16	8	-	102711383	102711632	AAUGGUGCAUUGACUUGGUCA	UCCAAGUCAAUGCAUCAUUGC	CUAAUACAAGUCAGUAACACAAAAUGUUUGGUUAUAUCAUGACAUGCAGUAUUGUUCACUGGAUCAUUCACAAUUCUGCUCUUCAACUUUGACCUCUAGUUGCACAUUUGCUCUCCUUUUCUCAACUUUGCACCAUUGCUGCUACUAUGUCCAAGUCAAUGCAUCAUUGCCCCUAGUUUUGCCAUCAAAGAAGGCGAAGGCAGGGGCAAUGGUGCAUUGACUUGGUCAAAUCAGGGGGGCAAUGAUGCAA
novel_8_13518	24	9	8	+	108105836	108106085	UGGAUGUGAUGAAGAAAAGAUU	UCUAUUUUCCUUCUGAUCCC	UUUUUGUUGUCUGAGUCUGCGCUGGAUGUGAUGAAGAAAAGAUUGGUCUGUGUUUCAGUGACUGACAACCAUCUCUAUUUUCCUUCUGAUCCCAAGCAGAAGUACUCGUCUUCAGUUGAUUGGUUUUCUCCUCUCCGAUUGCCAUGUGAGGUUUUCUCUUUCGACUGUCGUCAGACGGAAUUUGAAUAUUUACUUGCUGAGCAAUGCAGAUGUAACCCGCAAAAAAACGAUAACGAAUAUUUACAUGAUU
novel_9_6559	13	6	9	-	1150629	1150878	AUUUGGUGGACAGGGAUCACG	GUGAUCCUUGUCCACCAAAUCAGC	GCAAACAGCCGUAUAAGGGUUGAUUUGGUGGACAGGGAUCACGAGGGGAUCCAUAAGAGGAAUCUCGUUGCUUUUCAAGAUCACGAGGGGAUCCAUGGGGAGGAAUCUCCUUGCUGGAUCCUCUCGUGAUCCUUGUCCACCAAAUCAGCCCUGAGCGGGUUUAUUGACUCCCUCCCCGACGAUAGGUUUAGAUGUCUAGACUAUAUAGCAGGCAUAAUGCAACCAAACAAUCUAAAUUUAUAAGUUAGAA
novel_9_5030	84	14	9	+	30064466	30064715	UCAAAGGGGUACUGUGCUCAU	AGCACAGCAACUCUUUGAGCA	UUGAUGGGAACAUAUCUUGUGCUCAAAGGGGUACUGUGCUCAUGUGCACAUUUUAAAUUUGGGACUUUCAUCUUGAAUCUAACAGCAGCACCACUUUUAUGAAAAUCCCCUCCCACCAUGGGAGCGAGGUGAAAGGGUUUCUUUAUAAAAUUGCUGCUGCUGUGAGAUGCAAGAUGAAUGUCCCAAAUUUAAAAUGUGCAUGUGAGCACAGCAACUCUUUGAGCACCGGAUACGUCGCCCUUUUUGAUCC
novel_9_6997	7	6	9	-	107756243	107756492	AUAUGUGGCGUAUCCGACUUUAUC	CGGAGUCGUGGAGAUAUGUAAGAC	UGUUGUUGUUUUUUUAUCGCACAUAUGUGGCGUAUCCGACUUUAUCUUUUAAAUCUGGGUAUAAUAUAUUUAUCUGGAGAUAUAUUUUUAGAAGCUAUCGGAGUCGUGGAGAUAUGUAAGACGACAGAUGGCCCGAACGGGGUGACUAGACGUAGAGCAGUAAAAUUGGGAAAGCAAGCAACGUGUGGGCGCCUGUUGAAGCCUGAGUUCUCUUUCAUUCCCCAAAACGAGGAUUUCCGAACUUGUUUUG
novel_9_6196	20	6	9	+	138750490	138750739	AAUUAUAUAAGUUGGAUUAUG	UAAUCCAGCUUAUAUAAUCUA	UGUGUUUGUUUCCUUACUAAUUAUAUAAGUUGGAUUAUGUUGGGAGGGUACUAGGGUAAAAUAUCACUUUAGGACCACAAAUAAGGUGAAAUAAGCUAGUAUUGUAUAACUUAUUUCAGCUUACUUGUGAUUCUAAAGUGAUAUUUUAGCCUCCUACCAUUUCACCAUAAUCCAGCUUAUAUAAUCUAGUAGGGAAACAAACAUGACCUUAGUUAGGGCUUUCCACCUAUCAUAUAUCAUAAUGUUGGUA
novel_10_3438	16	7	10	-	81194476	81194725	ACAUUUAGACACGAACCAAACAUG	GUUUAGUUCAGUGUCUAACUUGUC	CCGGCCCGUCGGUUUGCCAUGCGUGCAUGCUGCACAUGUGCCUGAGCGGAGUGGCUUAUAAGUAGAGAUGGCAACCAGAAAUUUUUCAUCCCAGAUGUUAGGAUAUGUUUAGUUCAGUGUCUAACUUGUCAUAUUUUUUUUUUAACUUUUUUUUACUAAGCUUAGUUAUUAAAUUCAGACGACUAAACUUAGAUAAAAUAUGACACAUUUAGACACGAACCAAACAUGCCUUUAGCUUUCCAAUCCUGUA
novel_10_1589	423	16	10	+	83466371	83466620	AAAACUGAAUUUGGUUUCUGAGCAA	UGCUAUGAGGACUCCUAUUAGGACGGU	CUGAAACACUCAGUUACGUUCUUCACUUUUCAGUGCCAACAUUAUUAAGAUGUUGGGAAUUGGGAUUAUCAUUUUCUGUCUCCUGGUGCAGCCUUCUUCUGUCUCUAUUUUUAGAUCAUGGUUGUUAUUUAUAUUUGCUAUGAGGACUCCUAUUAGGACGGUAUCUUAAGGGUAUGGCUUAGUUCAACCCUUCUGAUUAUACCAAAACUGAAUUUGGUUUCUGAGCAAAUCCAACCAUGCCUCUGAUGAA
novel_10_3013	18	9	10	-	88550689	88550938	AGGACUAGUUUGGUAACCCCAAUU	AUUAGGGUUCCCAAACUAGCCCU	UAGCAUCUAGCAAACAGAUUUUAGGACUAGUUUGGUAACCCCAAUUUCCAAAGGGAUUUUUAUUUUCUCAAAAAAAAUUAGUUCAUUUUCCCAUGGAAAAUAGAAAUCUCUUGAAAAAUUAGGGUUCCCAAACUAGCCCUGAAUGGGAAUACUGGAAUCUCCACCAAAAAAAGAACCCCGCAAUCCGCCUAUAAAUUGAGACCACCACAUUUCCACCCGCAACAAGCAACAAGCGCAAGGCGGCCAAACA
novel_10_2675	467	16	10	+	147970237	147970486	CCUCCGGCGAUCCAGUCCUCG	GGACUGGAUCGCCGGAGGGUA	AGAAGCAACCCCGCGCGAGGUAAAGUAGAGCGGCUAAAAAGCGCGUCCCCGUCUAUUAAUGUGCCCACAUCUCGCCCGCGGGGGACUGGAUCGCCGGAGGGUAGGCAAGAGGGAGCACAGGAUCGAAGCAAUCCCAGAGGGCGGCGGCGGGAAGAAGGGAAGCGGCGAGAGAAACAGAGAGAGAGAGGGAGGGGUCGGCUUGCUUACCCUCCGGCGAUCCAGUCCUCGGCGAGAUGAGGUCGCGGCGAGG
