# Supplementary material for: Genome-wide identification and comparative analysis of drought-related microRNAs in two maize inbred lines with contrasting drought tolerance by deep sequencing
Source: PLoS One. 2019 Jul 5;14(7):e0219176. doi: 10.1371/journal.pone.0219176 (PMC6611575; doi:10.1371/journal.pone.0219176)
Supplement: S1 File — Additional File (.zip) included Figs A-J and Tables A-J. Fig A. Percentage of expressed miRNAs in each family. (A) The expressed miRNAs of different families in leaves. (B) The expressed miRNAs of different families in roots. Fig B. Distribution of length of known miRNAs that expressed in the present study. Fig C. The conservation analysis of predicted novel miRNAs. The mature sequence of predicted novel miRNAs in the present study and known miRNAs in plants were aligned. (A) Novel_1_44595. (B) Novel_1_47179. (C) Novel_3_27520. (D) Novel_3_29234. (E) Novel_9_5030. (F) Novel_1-_3438. zma: Zea mays. osa: Oryza sativa. bdi: Brachypodium distachyon. tae: Triticum aestivum. mtr: Medicago truncatula. ath: Arabidopsis thaliana. ptc: Populus trichocarpa. vvi: Vitis vinifera. rco: Ricinus communis. Fig D. The phylogenetic tree and sequence of three novel miRNAs. The phylogenetic trees of Novel-2-38 (A), Novel-10-88 (B) and Novel-10-147 (C) were shown. The sequence of relative miRNAs in different species of Novel-2-38 (D), Novel-10-88 (E) and Novel-10-147 (F). ath: Arabidopsis thaliana, osa: Oryza sativa, sbi: Sorghum bicolor, zma: Zea mays. (G) The novel mature sequence of miRNAs were cloned using stem-loop methods in B73 (B), H082183 (H) and Lv28 (L). The maker (M) was 100-bp. Fig E. Correlation result of miRNome in each replicate. The TPM value of all known miRNAs in each replicate was calculated as log10(TPM+1) for the correlation analysis. The correlation coefficient r and the P value are labelled in each replicate sample. H and L indicate the two maize inbred lines H082183 and Lv28, respectively. MD and SD indicate moderate and severe drought, respectively. MC and SC indicate well-watered controls of moderate and severe drought, respectively. 1 and 2 indicate the two replicates. Fig F. The T-plot of drought responsive miRNAs and their target genes. (A) GRMZM2G065451, (B) GRMZM2G113779, (C) GRMZM2G414805, (D) GRMZM2G371033, (E) AC207656.3_FGT002, (F) GRMZM2G390641, (G) G [file pone.0219176.s001.zip › Table H.xlsx]

## Sheet: Sheet1
miRNA	Target genes
zma-miR1432-5p	GRMZM2G115280
zma-miR1432-5p	GRMZM2G423139
zma-miR156a-3p	GRMZM2G551565
zma-miR156a-5p	AC233751.1_FG002
zma-miR156a-5p	GRMZM2G061734
zma-miR156a-5p	GRMZM2G065451
zma-miR156a-5p	GRMZM2G067624
zma-miR156a-5p	GRMZM2G097275
zma-miR156a-5p	GRMZM2G101511
zma-miR156a-5p	GRMZM2G106798
zma-miR156a-5p	GRMZM2G113779
zma-miR156a-5p	GRMZM2G126018
zma-miR156a-5p	GRMZM2G126827
zma-miR156a-5p	GRMZM2G148467
zma-miR156a-5p	GRMZM2G156621
zma-miR156a-5p	GRMZM2G160917
zma-miR156a-5p	GRMZM2G163813
zma-miR156a-5p	GRMZM2G307588
zma-miR156a-5p	GRMZM2G371033
zma-miR156a-5p	GRMZM2G414805
zma-miR156a-5p	GRMZM2G460544
zma-miR156a-5p	GRMZM2G551565
zma-miR156a-5p	GRMZM5G806833
zma-miR156a-5p	GRMZM5G878561
zma-miR156b-5p	AC233751.1_FG002
zma-miR156b-5p	GRMZM2G061734
zma-miR156b-5p	GRMZM2G065451
zma-miR156b-5p	GRMZM2G067624
zma-miR156b-5p	GRMZM2G097275
zma-miR156b-5p	GRMZM2G101511
zma-miR156b-5p	GRMZM2G106798
zma-miR156b-5p	GRMZM2G113779
zma-miR156b-5p	GRMZM2G126018
zma-miR156b-5p	GRMZM2G126827
zma-miR156b-5p	GRMZM2G148467
zma-miR156b-5p	GRMZM2G156621
zma-miR156b-5p	GRMZM2G160917
zma-miR156b-5p	GRMZM2G163813
zma-miR156b-5p	GRMZM2G307588
zma-miR156b-5p	GRMZM2G371033
zma-miR156b-5p	GRMZM2G414805
zma-miR156b-5p	GRMZM2G460544
zma-miR156b-5p	GRMZM2G551565
zma-miR156b-5p	GRMZM5G806833
zma-miR156b-5p	GRMZM5G878561
zma-miR156c	AC233751.1_FG002
zma-miR156c	GRMZM2G061734
zma-miR156c	GRMZM2G065451
zma-miR156c	GRMZM2G067624
zma-miR156c	GRMZM2G097275
zma-miR156c	GRMZM2G101511
zma-miR156c	GRMZM2G106798
zma-miR156c	GRMZM2G113779
zma-miR156c	GRMZM2G126018
zma-miR156c	GRMZM2G126827
zma-miR156c	GRMZM2G148467
zma-miR156c	GRMZM2G156621
zma-miR156c	GRMZM2G160917
zma-miR156c	GRMZM2G163813
zma-miR156c	GRMZM2G307588
zma-miR156c	GRMZM2G371033
zma-miR156c	GRMZM2G414805
zma-miR156c	GRMZM2G460544
zma-miR156c	GRMZM2G551565
zma-miR156c	GRMZM5G806833
zma-miR156c	GRMZM5G878561
zma-miR156d-3p	GRMZM2G551565
zma-miR156d-5p	AC233751.1_FG002
zma-miR156d-5p	GRMZM2G061734
zma-miR156d-5p	GRMZM2G065451
zma-miR156d-5p	GRMZM2G067624
zma-miR156d-5p	GRMZM2G097275
zma-miR156d-5p	GRMZM2G101511
zma-miR156d-5p	GRMZM2G106798
zma-miR156d-5p	GRMZM2G113779
zma-miR156d-5p	GRMZM2G126018
zma-miR156d-5p	GRMZM2G126827
zma-miR156d-5p	GRMZM2G148467
zma-miR156d-5p	GRMZM2G156621
zma-miR156d-5p	GRMZM2G160917
zma-miR156d-5p	GRMZM2G163813
zma-miR156d-5p	GRMZM2G307588
zma-miR156d-5p	GRMZM2G371033
zma-miR156d-5p	GRMZM2G414805
zma-miR156d-5p	GRMZM2G460544
zma-miR156d-5p	GRMZM2G551565
zma-miR156d-5p	GRMZM5G806833
zma-miR156d-5p	GRMZM5G878561
zma-miR156e-5p	AC233751.1_FG002
zma-miR156e-5p	GRMZM2G061734
zma-miR156e-5p	GRMZM2G065451
zma-miR156e-5p	GRMZM2G067624
zma-miR156e-5p	GRMZM2G097275
zma-miR156e-5p	GRMZM2G101511
zma-miR156e-5p	GRMZM2G106798
zma-miR156e-5p	GRMZM2G113779
zma-miR156e-5p	GRMZM2G126018
zma-miR156e-5p	GRMZM2G126827
zma-miR156e-5p	GRMZM2G148467
zma-miR156e-5p	GRMZM2G156621
zma-miR156e-5p	GRMZM2G160917
zma-miR156e-5p	GRMZM2G163813
zma-miR156e-5p	GRMZM2G307588
zma-miR156e-5p	GRMZM2G371033
zma-miR156e-5p	GRMZM2G414805
zma-miR156e-5p	GRMZM2G460544
zma-miR156e-5p	GRMZM2G551565
zma-miR156e-5p	GRMZM5G806833
zma-miR156e-5p	GRMZM5G878561
zma-miR156f-3p	GRMZM2G551565
zma-miR156f-5p	AC233751.1_FG002
zma-miR156f-5p	GRMZM2G061734
zma-miR156f-5p	GRMZM2G065451
zma-miR156f-5p	GRMZM2G067624
zma-miR156f-5p	GRMZM2G097275
zma-miR156f-5p	GRMZM2G101511
zma-miR156f-5p	GRMZM2G106798
zma-miR156f-5p	GRMZM2G113779
zma-miR156f-5p	GRMZM2G126018
zma-miR156f-5p	GRMZM2G126827
zma-miR156f-5p	GRMZM2G148467
zma-miR156f-5p	GRMZM2G156621
zma-miR156f-5p	GRMZM2G160917
zma-miR156f-5p	GRMZM2G163813
zma-miR156f-5p	GRMZM2G307588
zma-miR156f-5p	GRMZM2G371033
zma-miR156f-5p	GRMZM2G414805
zma-miR156f-5p	GRMZM2G460544
zma-miR156f-5p	GRMZM2G551565
zma-miR156f-5p	GRMZM5G806833
zma-miR156f-5p	GRMZM5G878561
zma-miR156g-3p	GRMZM2G551565
zma-miR156g-5p	AC233751.1_FG002
zma-miR156g-5p	GRMZM2G061734
zma-miR156g-5p	GRMZM2G065451
zma-miR156g-5p	GRMZM2G067624
zma-miR156g-5p	GRMZM2G097275
zma-miR156g-5p	GRMZM2G101511
zma-miR156g-5p	GRMZM2G106798
zma-miR156g-5p	GRMZM2G113779
zma-miR156g-5p	GRMZM2G126018
zma-miR156g-5p	GRMZM2G126827
zma-miR156g-5p	GRMZM2G148467
zma-miR156g-5p	GRMZM2G156621
zma-miR156g-5p	GRMZM2G160917
zma-miR156g-5p	GRMZM2G163813
zma-miR156g-5p	GRMZM2G307588
zma-miR156g-5p	GRMZM2G371033
zma-miR156g-5p	GRMZM2G414805
zma-miR156g-5p	GRMZM2G460544
zma-miR156g-5p	GRMZM2G551565
zma-miR156g-5p	GRMZM5G806833
zma-miR156g-5p	GRMZM5G878561
zma-miR156h-3p	GRMZM2G551565
zma-miR156h-3p	GRMZM5G861357
zma-miR156h-5p	AC233751.1_FG002
zma-miR156h-5p	GRMZM2G061734
zma-miR156h-5p	GRMZM2G065451
zma-miR156h-5p	GRMZM2G067624
zma-miR156h-5p	GRMZM2G097275
zma-miR156h-5p	GRMZM2G101511
zma-miR156h-5p	GRMZM2G106798
zma-miR156h-5p	GRMZM2G113779
zma-miR156h-5p	GRMZM2G126018
zma-miR156h-5p	GRMZM2G126827
zma-miR156h-5p	GRMZM2G148467
zma-miR156h-5p	GRMZM2G156621
zma-miR156h-5p	GRMZM2G160917
zma-miR156h-5p	GRMZM2G163813
zma-miR156h-5p	GRMZM2G307588
zma-miR156h-5p	GRMZM2G371033
zma-miR156h-5p	GRMZM2G414805
zma-miR156h-5p	GRMZM2G460544
zma-miR156h-5p	GRMZM2G551565
zma-miR156h-5p	GRMZM5G806833
zma-miR156h-5p	GRMZM5G878561
zma-miR156i-5p	AC233751.1_FG002
zma-miR156i-5p	GRMZM2G061734
zma-miR156i-5p	GRMZM2G065451
zma-miR156i-5p	GRMZM2G067624
zma-miR156i-5p	GRMZM2G097275
zma-miR156i-5p	GRMZM2G101511
zma-miR156i-5p	GRMZM2G106798
zma-miR156i-5p	GRMZM2G113779
zma-miR156i-5p	GRMZM2G126018
zma-miR156i-5p	GRMZM2G126827
zma-miR156i-5p	GRMZM2G148467
zma-miR156i-5p	GRMZM2G156621
zma-miR156i-5p	GRMZM2G160917
zma-miR156i-5p	GRMZM2G163813
zma-miR156i-5p	GRMZM2G307588
zma-miR156i-5p	GRMZM2G371033
zma-miR156i-5p	GRMZM2G414805
zma-miR156i-5p	GRMZM2G460544
zma-miR156i-5p	GRMZM2G551565
zma-miR156i-5p	GRMZM5G806833
zma-miR156i-5p	GRMZM5G878561
zma-miR156j-5p	AC233751.1_FG002
zma-miR156j-5p	GRMZM2G061734
zma-miR156j-5p	GRMZM2G065451
zma-miR156j-5p	GRMZM2G067624
zma-miR156j-5p	GRMZM2G096577
zma-miR156j-5p	GRMZM2G097275
zma-miR156j-5p	GRMZM2G101511
zma-miR156j-5p	GRMZM2G106798
zma-miR156j-5p	GRMZM2G113779
zma-miR156j-5p	GRMZM2G126018
zma-miR156j-5p	GRMZM2G126827
zma-miR156j-5p	GRMZM2G148467
zma-miR156j-5p	GRMZM2G156621
zma-miR156j-5p	GRMZM2G159992
zma-miR156j-5p	GRMZM2G160917
zma-miR156j-5p	GRMZM2G163813
zma-miR156j-5p	GRMZM2G307588
zma-miR156j-5p	GRMZM2G371033
zma-miR156j-5p	GRMZM2G414805
zma-miR156j-5p	GRMZM2G460544
zma-miR156j-5p	GRMZM2G551565
zma-miR156j-5p	GRMZM5G806833
zma-miR156j-5p	GRMZM5G875735
zma-miR156j-5p	GRMZM5G878561
zma-miR156k-3p	GRMZM2G551565
zma-miR156k-5p	AC233751.1_FG002
zma-miR156k-5p	GRMZM2G061734
zma-miR156k-5p	GRMZM2G065451
zma-miR156k-5p	GRMZM2G067624
zma-miR156k-5p	GRMZM2G097275
zma-miR156k-5p	GRMZM2G101511
zma-miR156k-5p	GRMZM2G106798
zma-miR156k-5p	GRMZM2G113779
zma-miR156k-5p	GRMZM2G126018
zma-miR156k-5p	GRMZM2G126827
zma-miR156k-5p	GRMZM2G148467
zma-miR156k-5p	GRMZM2G156621
zma-miR156k-5p	GRMZM2G160917
zma-miR156k-5p	GRMZM2G163813
zma-miR156k-5p	GRMZM2G307588
zma-miR156k-5p	GRMZM2G371033
zma-miR156k-5p	GRMZM2G414805
zma-miR156k-5p	GRMZM2G460544
zma-miR156k-5p	GRMZM2G465165
zma-miR156k-5p	GRMZM2G551565
zma-miR156k-5p	GRMZM5G806833
zma-miR156k-5p	GRMZM5G878561
zma-miR156l-5p	AC233751.1_FG002
zma-miR156l-5p	GRMZM2G061734
zma-miR156l-5p	GRMZM2G065451
zma-miR156l-5p	GRMZM2G067624
zma-miR156l-5p	GRMZM2G097275
zma-miR156l-5p	GRMZM2G101511
zma-miR156l-5p	GRMZM2G106798
zma-miR156l-5p	GRMZM2G113779
zma-miR156l-5p	GRMZM2G126018
zma-miR156l-5p	GRMZM2G126827
zma-miR156l-5p	GRMZM2G148467
zma-miR156l-5p	GRMZM2G156621
zma-miR156l-5p	GRMZM2G160917
zma-miR156l-5p	GRMZM2G163813
zma-miR156l-5p	GRMZM2G307588
zma-miR156l-5p	GRMZM2G371033
zma-miR156l-5p	GRMZM2G414805
zma-miR156l-5p	GRMZM2G460544
zma-miR156l-5p	GRMZM2G551565
zma-miR156l-5p	GRMZM5G806833
zma-miR156l-5p	GRMZM5G878561
zma-miR159a-3p	AC204352.3_FG012
zma-miR159a-3p	AC209015.3_FG004
zma-miR159a-3p	GRMZM2G004090
zma-miR159a-3p	GRMZM2G028054
zma-miR159a-3p	GRMZM2G034372
zma-miR159a-3p	GRMZM2G075064
zma-miR159a-3p	GRMZM2G093789
zma-miR159a-3p	GRMZM2G127720
zma-miR159a-3p	GRMZM2G167088
zma-miR159a-3p	GRMZM2G376684
zma-miR159a-3p	GRMZM2G416652
zma-miR159a-3p	GRMZM2G423833
zma-miR159a-3p	GRMZM2G534485
zma-miR159b-3p	AC204352.3_FG012
zma-miR159b-3p	AC209015.3_FG004
zma-miR159b-3p	GRMZM2G004090
zma-miR159b-3p	GRMZM2G028054
zma-miR159b-3p	GRMZM2G034372
zma-miR159b-3p	GRMZM2G075064
zma-miR159b-3p	GRMZM2G093789
zma-miR159b-3p	GRMZM2G127720
zma-miR159b-3p	GRMZM2G167088
zma-miR159b-3p	GRMZM2G376684
zma-miR159b-3p	GRMZM2G416652
zma-miR159b-3p	GRMZM2G423833
zma-miR159b-3p	GRMZM2G534485
zma-miR159b-5p	GRMZM2G534485
zma-miR159c-3p	GRMZM2G127720
zma-miR159c-3p	GRMZM2G139688
zma-miR159c-3p	GRMZM2G167088
zma-miR159c-3p	GRMZM2G416652
zma-miR159c-3p	GRMZM2G534485
zma-miR159c-5p	GRMZM2G027100
zma-miR159c-5p	GRMZM2G127720
zma-miR159c-5p	GRMZM2G386944
zma-miR159c-5p	GRMZM2G451605
zma-miR159d-3p	GRMZM2G127720
zma-miR159d-3p	GRMZM2G139688
zma-miR159d-3p	GRMZM2G167088
zma-miR159d-3p	GRMZM2G416652
zma-miR159d-3p	GRMZM2G534485
zma-miR159d-5p	GRMZM2G027100
zma-miR159d-5p	GRMZM2G127720
zma-miR159d-5p	GRMZM2G386944
zma-miR159d-5p	GRMZM2G451605
zma-miR159f-3p	AC204352.3_FG012
zma-miR159f-3p	AC209015.3_FG004
zma-miR159f-3p	GRMZM2G004090
zma-miR159f-3p	GRMZM2G028054
zma-miR159f-3p	GRMZM2G034372
zma-miR159f-3p	GRMZM2G075064
zma-miR159f-3p	GRMZM2G093789
zma-miR159f-3p	GRMZM2G127720
zma-miR159f-3p	GRMZM2G167088
zma-miR159f-3p	GRMZM2G376684
zma-miR159f-3p	GRMZM2G416652
zma-miR159f-3p	GRMZM2G423833
zma-miR159f-3p	GRMZM2G534485
zma-miR159h-3p	GRMZM2G041312
zma-miR159h-3p	GRMZM2G139688
zma-miR159h-3p	GRMZM2G371651
zma-miR159h-3p	GRMZM2G405592
zma-miR159h-3p	GRMZM2G534485
zma-miR159i-3p	GRMZM2G041312
zma-miR159i-3p	GRMZM2G139688
zma-miR159i-3p	GRMZM2G371651
zma-miR159i-3p	GRMZM2G405592
zma-miR159i-3p	GRMZM2G534485
zma-miR159j-3p	AC204352.3_FG012
zma-miR159j-3p	AC209015.3_FG004
zma-miR159j-3p	GRMZM2G004090
zma-miR159j-3p	GRMZM2G028054
zma-miR159j-3p	GRMZM2G034372
zma-miR159j-3p	GRMZM2G075064
zma-miR159j-3p	GRMZM2G093789
zma-miR159j-3p	GRMZM2G127720
zma-miR159j-3p	GRMZM2G167088
zma-miR159j-3p	GRMZM2G376684
zma-miR159j-3p	GRMZM2G416652
zma-miR159j-3p	GRMZM2G423833
zma-miR159j-3p	GRMZM2G534485
zma-miR159j-5p	GRMZM2G534485
zma-miR159k-3p	AC204352.3_FG012
zma-miR159k-3p	AC209015.3_FG004
zma-miR159k-3p	GRMZM2G004090
zma-miR159k-3p	GRMZM2G028054
zma-miR159k-3p	GRMZM2G034372
zma-miR159k-3p	GRMZM2G075064
zma-miR159k-3p	GRMZM2G093789
zma-miR159k-3p	GRMZM2G127720
zma-miR159k-3p	GRMZM2G167088
zma-miR159k-3p	GRMZM2G376684
zma-miR159k-3p	GRMZM2G416652
zma-miR159k-3p	GRMZM2G423833
zma-miR159k-3p	GRMZM2G534485
zma-miR159k-5p	GRMZM2G534485
zma-miR160a-5p	AC207656.3_FG002
zma-miR160a-5p	GRMZM2G005284
zma-miR160a-5p	GRMZM2G081406
zma-miR160a-5p	GRMZM2G098377
zma-miR160a-5p	GRMZM2G153233
zma-miR160a-5p	GRMZM2G159399
zma-miR160a-5p	GRMZM2G390641
zma-miR160a-5p	GRMZM5G808366
zma-miR160b-5p	AC207656.3_FG002
zma-miR160b-5p	GRMZM2G005284
zma-miR160b-5p	GRMZM2G081406
zma-miR160b-5p	GRMZM2G098377
zma-miR160b-5p	GRMZM2G153233
zma-miR160b-5p	GRMZM2G159399
zma-miR160b-5p	GRMZM2G390641
zma-miR160b-5p	GRMZM5G808366
zma-miR160c-5p	AC207656.3_FG002
zma-miR160c-5p	GRMZM2G005284
zma-miR160c-5p	GRMZM2G081406
zma-miR160c-5p	GRMZM2G098377
zma-miR160c-5p	GRMZM2G153233
zma-miR160c-5p	GRMZM2G159399
zma-miR160c-5p	GRMZM2G390641
zma-miR160c-5p	GRMZM5G808366
zma-miR160d-5p	AC207656.3_FG002
zma-miR160d-5p	GRMZM2G005284
zma-miR160d-5p	GRMZM2G081406
zma-miR160d-5p	GRMZM2G098377
zma-miR160d-5p	GRMZM2G153233
zma-miR160d-5p	GRMZM2G159399
zma-miR160d-5p	GRMZM2G390641
zma-miR160d-5p	GRMZM5G808366
zma-miR160e	AC207656.3_FG002
zma-miR160e	GRMZM2G005284
zma-miR160e	GRMZM2G081406
zma-miR160e	GRMZM2G098377
zma-miR160e	GRMZM2G153233
zma-miR160e	GRMZM2G159399
zma-miR160e	GRMZM2G390641
zma-miR160e	GRMZM5G808366
zma-miR160f-5p	AC207656.3_FG002
zma-miR160f-5p	GRMZM2G005284
zma-miR160f-5p	GRMZM2G081406
zma-miR160f-5p	GRMZM2G098377
zma-miR160f-5p	GRMZM2G153233
zma-miR160f-5p	GRMZM2G159399
zma-miR160f-5p	GRMZM2G390641
zma-miR160f-5p	GRMZM5G808366
zma-miR160g-5p	AC207656.3_FG002
zma-miR160g-5p	GRMZM2G005284
zma-miR160g-5p	GRMZM2G081406
zma-miR160g-5p	GRMZM2G098377
zma-miR160g-5p	GRMZM2G153233
zma-miR160g-5p	GRMZM2G159399
zma-miR160g-5p	GRMZM2G390641
zma-miR160g-5p	GRMZM5G808366
zma-miR162-3p	GRMZM2G040762
zma-miR164a-5p	GRMZM2G063522
zma-miR164a-5p	GRMZM2G114850
zma-miR164a-5p	GRMZM2G139700
zma-miR164a-5p	GRMZM2G305856
zma-miR164a-5p	GRMZM2G393433
zma-miR164b-3p	GRMZM2G128319
zma-miR164b-3p	GRMZM2G334631
zma-miR164b-3p	GRMZM2G412524
zma-miR164b-5p	GRMZM2G063522
zma-miR164b-5p	GRMZM2G114850
zma-miR164b-5p	GRMZM2G139700
zma-miR164b-5p	GRMZM2G305856
zma-miR164b-5p	GRMZM2G393433
zma-miR164c-5p	GRMZM2G063522
zma-miR164c-5p	GRMZM2G114850
zma-miR164c-5p	GRMZM2G139700
zma-miR164c-5p	GRMZM2G305856
zma-miR164c-5p	GRMZM2G393433
zma-miR164d-5p	GRMZM2G063522
zma-miR164d-5p	GRMZM2G114850
zma-miR164d-5p	GRMZM2G139700
zma-miR164d-5p	GRMZM2G305856
zma-miR164d-5p	GRMZM2G393433
zma-miR164e-5p	GRMZM2G003342
zma-miR164e-5p	GRMZM2G135256
zma-miR164e-5p	GRMZM2G146380
zma-miR164e-5p	GRMZM5G898290
zma-miR164f-5p	GRMZM2G063522
zma-miR164f-5p	GRMZM2G114850
zma-miR164f-5p	GRMZM2G139700
zma-miR164f-5p	GRMZM2G173085
zma-miR164f-5p	GRMZM2G393433
zma-miR164g-5p	GRMZM2G063522
zma-miR164g-5p	GRMZM2G114850
zma-miR164g-5p	GRMZM2G139700
zma-miR164g-5p	GRMZM2G305856
zma-miR164g-5p	GRMZM2G393433
zma-miR164h-5p	GRMZM2G009892
zma-miR164h-5p	GRMZM2G020002
zma-miR164h-5p	GRMZM2G063522
zma-miR164h-5p	GRMZM2G096358
zma-miR164h-5p	GRMZM2G114850
zma-miR164h-5p	GRMZM2G139700
zma-miR164h-5p	GRMZM2G146380
zma-miR164h-5p	GRMZM2G393433
zma-miR164h-5p	GRMZM5G898290
zma-miR166a-3p	AC187157.4_FG005
zma-miR166a-3p	GRMZM2G003509
zma-miR166a-3p	GRMZM2G042250
zma-miR166a-3p	GRMZM2G109987
zma-miR166a-3p	GRMZM2G135175
zma-miR166a-3p	GRMZM2G178102
zma-miR166a-3p	GRMZM2G469551
zma-miR166a-3p	GRMZM2G499154
zma-miR166a-3p	GRMZM5G845891
zma-miR166a-5p	GRMZM5G845891
zma-miR166b-3p	AC187157.4_FG005
zma-miR166b-3p	GRMZM2G003509
zma-miR166b-3p	GRMZM2G042250
zma-miR166b-3p	GRMZM2G109987
zma-miR166b-3p	GRMZM2G123644
zma-miR166b-3p	GRMZM2G135175
zma-miR166b-3p	GRMZM2G178102
zma-miR166b-3p	GRMZM2G336718
zma-miR166b-3p	GRMZM2G469551
zma-miR166b-3p	GRMZM2G499154
zma-miR166b-3p	GRMZM5G845891
zma-miR166b-5p	GRMZM2G166931
zma-miR166b-5p	GRMZM2G446189
zma-miR166c-3p	AC187157.4_FG005
zma-miR166c-3p	GRMZM2G003509
zma-miR166c-3p	GRMZM2G042250
zma-miR166c-3p	GRMZM2G109987
zma-miR166c-3p	GRMZM2G123644
zma-miR166c-3p	GRMZM2G135175
zma-miR166c-3p	GRMZM2G178102
zma-miR166c-3p	GRMZM2G336718
zma-miR166c-3p	GRMZM2G469551
zma-miR166c-3p	GRMZM2G499154
zma-miR166c-3p	GRMZM5G845891
zma-miR166c-5p	GRMZM2G137820
zma-miR166c-5p	GRMZM2G166931
zma-miR166c-5p	GRMZM2G446189
zma-miR166c-5p	GRMZM2G495837
zma-miR166c-5p	GRMZM5G845891
zma-miR166d-3p	AC187157.4_FG005
zma-miR166d-3p	GRMZM2G003509
zma-miR166d-3p	GRMZM2G042250
zma-miR166d-3p	GRMZM2G109987
zma-miR166d-3p	GRMZM2G123644
zma-miR166d-3p	GRMZM2G135175
zma-miR166d-3p	GRMZM2G178102
zma-miR166d-3p	GRMZM2G336718
zma-miR166d-3p	GRMZM2G469551
zma-miR166d-3p	GRMZM2G499154
zma-miR166d-3p	GRMZM5G845891
zma-miR166d-5p	GRMZM2G166931
zma-miR166d-5p	GRMZM2G446189
zma-miR166e	AC187157.4_FG005
zma-miR166e	GRMZM2G003509
zma-miR166e	GRMZM2G042250
zma-miR166e	GRMZM2G109987
zma-miR166e	GRMZM2G123644
zma-miR166e	GRMZM2G135175
zma-miR166e	GRMZM2G178102
zma-miR166e	GRMZM2G336718
zma-miR166e	GRMZM2G469551
zma-miR166e	GRMZM2G499154
zma-miR166e	GRMZM5G845891
zma-miR166f	AC187157.4_FG005
zma-miR166f	GRMZM2G003509
zma-miR166f	GRMZM2G042250
zma-miR166f	GRMZM2G109987
zma-miR166f	GRMZM2G123644
zma-miR166f	GRMZM2G135175
zma-miR166f	GRMZM2G178102
zma-miR166f	GRMZM2G336718
zma-miR166f	GRMZM2G469551
zma-miR166f	GRMZM2G499154
zma-miR166f	GRMZM5G845891
zma-miR166g-3p	AC187157.4_FG005
zma-miR166g-3p	GRMZM2G003509
zma-miR166g-3p	GRMZM2G042250
zma-miR166g-3p	GRMZM2G109987
zma-miR166g-3p	GRMZM2G123644
zma-miR166g-3p	GRMZM2G135175
zma-miR166g-3p	GRMZM2G178102
zma-miR166g-3p	GRMZM2G336718
zma-miR166g-3p	GRMZM2G469551
zma-miR166g-3p	GRMZM2G499154
zma-miR166g-3p	GRMZM5G845891
zma-miR166g-5p	GRMZM2G087144
zma-miR166h-3p	AC187157.4_FG005
zma-miR166h-3p	GRMZM2G003509
zma-miR166h-3p	GRMZM2G042250
zma-miR166h-3p	GRMZM2G109987
zma-miR166h-3p	GRMZM2G123644
zma-miR166h-3p	GRMZM2G135175
zma-miR166h-3p	GRMZM2G178102
zma-miR166h-3p	GRMZM2G336718
zma-miR166h-3p	GRMZM2G469551
zma-miR166h-3p	GRMZM2G499154
zma-miR166h-3p	GRMZM5G845891
zma-miR166i-3p	AC187157.4_FG005
zma-miR166i-3p	GRMZM2G003509
zma-miR166i-3p	GRMZM2G042250
zma-miR166i-3p	GRMZM2G109987
zma-miR166i-3p	GRMZM2G123644
zma-miR166i-3p	GRMZM2G135175
zma-miR166i-3p	GRMZM2G178102
zma-miR166i-3p	GRMZM2G336718
zma-miR166i-3p	GRMZM2G469551
zma-miR166i-3p	GRMZM2G499154
zma-miR166i-3p	GRMZM5G845891
zma-miR166j-3p	AC187157.4_FG005
zma-miR166j-3p	GRMZM2G003509
zma-miR166j-3p	GRMZM2G042250
zma-miR166j-3p	GRMZM2G109987
zma-miR166j-3p	GRMZM2G114888
zma-miR166j-3p	GRMZM2G178102
zma-miR166j-3p	GRMZM2G469551
zma-miR166j-3p	GRMZM5G845891
zma-miR166k-3p	AC187157.4_FG005
zma-miR166k-3p	GRMZM2G003509
zma-miR166k-3p	GRMZM2G042250
zma-miR166k-3p	GRMZM2G109987
zma-miR166k-3p	GRMZM2G114888
zma-miR166k-3p	GRMZM2G178102
zma-miR166k-3p	GRMZM2G469551
zma-miR166k-3p	GRMZM5G845891
zma-miR166k-5p	GRMZM5G845891
zma-miR166l-3p	AC187157.4_FG005
zma-miR166l-3p	GRMZM2G003509
zma-miR166l-3p	GRMZM2G042250
zma-miR166l-3p	GRMZM2G109987
zma-miR166l-3p	GRMZM2G178102
zma-miR166l-3p	GRMZM2G469551
zma-miR166l-3p	GRMZM2G499154
zma-miR166l-3p	GRMZM5G845891
zma-miR166m-3p	AC187157.4_FG005
zma-miR166m-3p	GRMZM2G003509
zma-miR166m-3p	GRMZM2G042250
zma-miR166m-3p	GRMZM2G109987
zma-miR166m-3p	GRMZM2G178102
zma-miR166m-3p	GRMZM2G469551
zma-miR166m-3p	GRMZM2G499154
zma-miR166m-3p	GRMZM5G845891
zma-miR166m-5p	GRMZM5G845891
zma-miR166n-3p	AC187157.4_FG005
zma-miR166n-3p	GRMZM2G003509
zma-miR166n-3p	GRMZM2G042250
zma-miR166n-3p	GRMZM2G109987
zma-miR166n-3p	GRMZM2G114888
zma-miR166n-3p	GRMZM2G178102
zma-miR166n-3p	GRMZM2G469551
zma-miR166n-3p	GRMZM5G845891
zma-miR166n-5p	GRMZM2G123987
zma-miR166n-5p	GRMZM5G845891
zma-miR167a-5p	GRMZM2G502560
zma-miR167b-5p	GRMZM2G502560
zma-miR167c-5p	GRMZM2G502560
zma-miR167d-5p	GRMZM2G502560
zma-miR167e-5p	GRMZM2G042623
zma-miR167e-5p	GRMZM2G112769
zma-miR167e-5p	GRMZM2G502560
zma-miR167f-5p	GRMZM2G042623
zma-miR167f-5p	GRMZM2G112769
zma-miR167f-5p	GRMZM2G502560
zma-miR167g-3p	GRMZM2G502560
zma-miR167g-5p	GRMZM2G042623
zma-miR167g-5p	GRMZM2G112769
zma-miR167g-5p	GRMZM2G502560
zma-miR167h-3p	AC210013.4_FG007
zma-miR167h-3p	GRMZM2G010636
zma-miR167h-3p	GRMZM2G101271
zma-miR167h-3p	GRMZM2G129268
zma-miR167h-3p	GRMZM2G136486
zma-miR167h-3p	GRMZM2G145756
zma-miR167h-3p	GRMZM5G801939
zma-miR167h-5p	GRMZM2G042623
zma-miR167h-5p	GRMZM2G112769
zma-miR167h-5p	GRMZM2G502560
zma-miR167i-3p	AC210013.4_FG007
zma-miR167i-3p	GRMZM2G010636
zma-miR167i-3p	GRMZM2G101271
zma-miR167i-3p	GRMZM2G129268
zma-miR167i-3p	GRMZM2G136486
zma-miR167i-3p	GRMZM2G145756
zma-miR167i-3p	GRMZM5G801939
zma-miR167i-5p	GRMZM2G042623
zma-miR167i-5p	GRMZM2G112769
zma-miR167i-5p	GRMZM2G502560
zma-miR167j-3p	GRMZM5G801939
zma-miR167j-3p	GRMZM5G846548
zma-miR167j-5p	GRMZM2G042623
zma-miR167j-5p	GRMZM2G112769
zma-miR167j-5p	GRMZM2G502560
zma-miR168a-3p	GRMZM5G899308
zma-miR168a-5p	GRMZM5G899308
zma-miR168b-3p	GRMZM5G899308
zma-miR168b-5p	GRMZM5G899308
zma-miR169a-3p	GRMZM2G377113
zma-miR169a-3p	GRMZM5G838907
zma-miR169a-5p	GRMZM2G078124
zma-miR169a-5p	GRMZM2G165488
zma-miR169a-5p	GRMZM5G829103
zma-miR169a-5p	GRMZM5G838907
zma-miR169a-5p	GRMZM5G853836
zma-miR169a-5p	GRMZM5G857944
zma-miR169b-3p	GRMZM2G377113
zma-miR169b-3p	GRMZM5G838907
zma-miR169b-5p	GRMZM2G078124
zma-miR169b-5p	GRMZM2G165488
zma-miR169b-5p	GRMZM5G829103
zma-miR169b-5p	GRMZM5G838907
zma-miR169b-5p	GRMZM5G853836
zma-miR169b-5p	GRMZM5G857944
zma-miR169c-3p	AC197427.3_FG003
zma-miR169c-3p	GRMZM5G838907
zma-miR169c-5p	GRMZM2G000686
zma-miR169c-5p	GRMZM2G078124
zma-miR169c-5p	GRMZM5G838907
zma-miR169c-5p	GRMZM5G857944
zma-miR169f-5p	GRMZM2G078124
zma-miR169f-5p	GRMZM2G165488
zma-miR169f-5p	GRMZM5G829103
zma-miR169f-5p	GRMZM5G838907
zma-miR169f-5p	GRMZM5G849099
zma-miR169f-5p	GRMZM5G853836
zma-miR169f-5p	GRMZM5G857944
zma-miR169g	GRMZM2G078124
zma-miR169g	GRMZM2G165488
zma-miR169g	GRMZM5G829103
zma-miR169g	GRMZM5G838907
zma-miR169g	GRMZM5G849099
zma-miR169g	GRMZM5G853836
zma-miR169g	GRMZM5G857944
zma-miR169h	GRMZM2G078124
zma-miR169h	GRMZM2G165488
zma-miR169h	GRMZM5G829103
zma-miR169h	GRMZM5G838907
zma-miR169h	GRMZM5G849099
zma-miR169h	GRMZM5G853836
zma-miR169h	GRMZM5G857944
zma-miR169i-3p	AC233866.1_FG006
zma-miR169i-3p	GRMZM2G001327
zma-miR169i-3p	GRMZM2G034622
zma-miR169i-3p	GRMZM2G035708
zma-miR169i-3p	GRMZM2G048136
zma-miR169i-3p	GRMZM2G056594
zma-miR169i-3p	GRMZM2G057535
zma-miR169i-3p	GRMZM2G058441
zma-miR169i-3p	GRMZM2G077036
zma-miR169i-3p	GRMZM2G078124
zma-miR169i-3p	GRMZM2G090904
zma-miR169i-3p	GRMZM2G095921
zma-miR169i-3p	GRMZM2G104730
zma-miR169i-3p	GRMZM2G109352
zma-miR169i-3p	GRMZM2G110509
zma-miR169i-3p	GRMZM2G111906
zma-miR169i-3p	GRMZM2G120987
zma-miR169i-3p	GRMZM2G143699
zma-miR169i-3p	GRMZM2G149115
zma-miR169i-3p	GRMZM2G149768
zma-miR169i-3p	GRMZM2G151193
zma-miR169i-3p	GRMZM2G153541
zma-miR169i-3p	GRMZM2G154218
zma-miR169i-3p	GRMZM2G155329
zma-miR169i-3p	GRMZM2G178106
zma-miR169i-3p	GRMZM2G178958
zma-miR169i-3p	GRMZM2G343543
zma-miR169i-3p	GRMZM2G378121
zma-miR169i-3p	GRMZM2G396825
zma-miR169i-3p	GRMZM2G445163
zma-miR169i-3p	GRMZM5G870752
zma-miR169i-5p	GRMZM2G000686
zma-miR169i-5p	GRMZM2G078124
zma-miR169i-5p	GRMZM2G091964
zma-miR169i-5p	GRMZM2G165488
zma-miR169i-5p	GRMZM5G829103
zma-miR169i-5p	GRMZM5G838907
zma-miR169i-5p	GRMZM5G853836
zma-miR169i-5p	GRMZM5G857944
zma-miR169j-3p	AC233866.1_FG006
zma-miR169j-3p	GRMZM2G001327
zma-miR169j-3p	GRMZM2G034622
zma-miR169j-3p	GRMZM2G035708
zma-miR169j-3p	GRMZM2G048136
zma-miR169j-3p	GRMZM2G056594
zma-miR169j-3p	GRMZM2G057535
zma-miR169j-3p	GRMZM2G058441
zma-miR169j-3p	GRMZM2G077036
zma-miR169j-3p	GRMZM2G078124
zma-miR169j-3p	GRMZM2G090904
zma-miR169j-3p	GRMZM2G095921
zma-miR169j-3p	GRMZM2G104730
zma-miR169j-3p	GRMZM2G109352
zma-miR169j-3p	GRMZM2G110509
zma-miR169j-3p	GRMZM2G111906
zma-miR169j-3p	GRMZM2G120987
zma-miR169j-3p	GRMZM2G143699
zma-miR169j-3p	GRMZM2G149115
zma-miR169j-3p	GRMZM2G149768
zma-miR169j-3p	GRMZM2G151193
zma-miR169j-3p	GRMZM2G153541
zma-miR169j-3p	GRMZM2G154218
zma-miR169j-3p	GRMZM2G155329
zma-miR169j-3p	GRMZM2G178106
zma-miR169j-3p	GRMZM2G178958
zma-miR169j-3p	GRMZM2G343543
zma-miR169j-3p	GRMZM2G378121
zma-miR169j-3p	GRMZM2G396825
zma-miR169j-3p	GRMZM2G445163
zma-miR169j-3p	GRMZM5G870752
zma-miR169j-5p	GRMZM2G000686
zma-miR169j-5p	GRMZM2G078124
zma-miR169j-5p	GRMZM2G091964
zma-miR169j-5p	GRMZM2G165488
zma-miR169j-5p	GRMZM5G829103
zma-miR169j-5p	GRMZM5G838907
zma-miR169j-5p	GRMZM5G853836
zma-miR169j-5p	GRMZM5G857944
zma-miR169k-3p	AC233866.1_FG006
zma-miR169k-3p	GRMZM2G001327
zma-miR169k-3p	GRMZM2G034622
zma-miR169k-3p	GRMZM2G035708
zma-miR169k-3p	GRMZM2G048136
zma-miR169k-3p	GRMZM2G056594
zma-miR169k-3p	GRMZM2G057535
zma-miR169k-3p	GRMZM2G058441
zma-miR169k-3p	GRMZM2G077036
zma-miR169k-3p	GRMZM2G078124
zma-miR169k-3p	GRMZM2G090904
zma-miR169k-3p	GRMZM2G095921
zma-miR169k-3p	GRMZM2G104730
zma-miR169k-3p	GRMZM2G109352
zma-miR169k-3p	GRMZM2G110509
zma-miR169k-3p	GRMZM2G111906
zma-miR169k-3p	GRMZM2G120987
zma-miR169k-3p	GRMZM2G143699
zma-miR169k-3p	GRMZM2G149115
zma-miR169k-3p	GRMZM2G149768
zma-miR169k-3p	GRMZM2G151193
zma-miR169k-3p	GRMZM2G153541
zma-miR169k-3p	GRMZM2G154218
zma-miR169k-3p	GRMZM2G155329
zma-miR169k-3p	GRMZM2G178106
zma-miR169k-3p	GRMZM2G178958
zma-miR169k-3p	GRMZM2G343543
zma-miR169k-3p	GRMZM2G378121
zma-miR169k-3p	GRMZM2G396825
zma-miR169k-3p	GRMZM2G445163
zma-miR169k-3p	GRMZM5G870752
zma-miR169k-5p	GRMZM2G000686
zma-miR169k-5p	GRMZM2G078124
zma-miR169k-5p	GRMZM2G091964
zma-miR169k-5p	GRMZM2G165488
zma-miR169k-5p	GRMZM5G829103
zma-miR169k-5p	GRMZM5G838907
zma-miR169k-5p	GRMZM5G853836
zma-miR169k-5p	GRMZM5G857944
zma-miR169l-3p	GRMZM2G069649
zma-miR169l-3p	GRMZM2G095695
zma-miR169l-5p	GRMZM2G078124
zma-miR169l-5p	GRMZM2G096389
zma-miR169l-5p	GRMZM2G165488
zma-miR169l-5p	GRMZM5G829103
zma-miR169l-5p	GRMZM5G838907
zma-miR169l-5p	GRMZM5G853836
zma-miR169l-5p	GRMZM5G857944
zma-miR169m-5p	GRMZM2G165488
zma-miR169m-5p	GRMZM5G829103
zma-miR169m-5p	GRMZM5G853836
zma-miR169n-3p	GRMZM2G028887
zma-miR169n-3p	GRMZM2G431714
zma-miR169n-5p	GRMZM2G165488
zma-miR169n-5p	GRMZM5G829103
zma-miR169n-5p	GRMZM5G853836
zma-miR169p-5p	GRMZM2G000686
zma-miR169p-5p	GRMZM2G078124
zma-miR169p-5p	GRMZM5G838907
zma-miR169p-5p	GRMZM5G857944
zma-miR169q-5p	GRMZM2G165488
zma-miR169q-5p	GRMZM5G829103
zma-miR169q-5p	GRMZM5G853836
zma-miR169r-3p	GRMZM2G138693
zma-miR169r-3p	GRMZM5G838907
zma-miR169r-5p	GRMZM2G000686
zma-miR169r-5p	GRMZM2G078124
zma-miR169r-5p	GRMZM5G838907
zma-miR169r-5p	GRMZM5G857944
zma-miR171a-3p	GRMZM2G011947
zma-miR171a-3p	GRMZM2G037792
zma-miR171a-3p	GRMZM2G051785
zma-miR171a-3p	GRMZM2G079470
zma-miR171a-3p	GRMZM2G098800
zma-miR171a-3p	GRMZM2G110579
zma-miR171a-3p	GRMZM2G117949
zma-miR171a-3p	GRMZM2G418899
zma-miR171a-3p	GRMZM5G825321
zma-miR171b-3p	GRMZM2G011947
zma-miR171b-3p	GRMZM2G021471
zma-miR171b-3p	GRMZM2G037792
zma-miR171b-3p	GRMZM2G051785
zma-miR171b-3p	GRMZM2G055263
zma-miR171b-3p	GRMZM2G060265
zma-miR171b-3p	GRMZM2G079470
zma-miR171b-3p	GRMZM2G098800
zma-miR171b-3p	GRMZM2G110579
zma-miR171b-3p	GRMZM2G336678
zma-miR171b-3p	GRMZM2G383154
zma-miR171b-3p	GRMZM2G418899
zma-miR171b-3p	GRMZM2G521781
zma-miR171b-3p	GRMZM5G825321
zma-miR171b-5p	GRMZM2G051942
zma-miR171b-5p	GRMZM2G134655
zma-miR171b-5p	GRMZM2G361164
zma-miR171b-5p	GRMZM2G521781
zma-miR171b-5p	GRMZM2G545615
zma-miR171c-3p	GRMZM2G037792
zma-miR171c-3p	GRMZM2G051785
zma-miR171c-3p	GRMZM2G098800
zma-miR171c-3p	GRMZM2G110579
zma-miR171c-3p	GRMZM2G418899
zma-miR171c-3p	GRMZM5G825321
zma-miR171d-3p	GRMZM2G011947
zma-miR171d-3p	GRMZM2G037792
zma-miR171d-3p	GRMZM2G051785
zma-miR171d-3p	GRMZM2G079470
zma-miR171d-3p	GRMZM2G098800
zma-miR171d-3p	GRMZM2G110579
zma-miR171d-3p	GRMZM2G418899
zma-miR171d-3p	GRMZM2G521781
zma-miR171d-3p	GRMZM5G825321
zma-miR171e-3p	GRMZM2G011947
zma-miR171e-3p	GRMZM2G037792
zma-miR171e-3p	GRMZM2G051785
zma-miR171e-3p	GRMZM2G079470
zma-miR171e-3p	GRMZM2G098800
zma-miR171e-3p	GRMZM2G110579
zma-miR171e-3p	GRMZM2G418899
zma-miR171e-3p	GRMZM2G521781
zma-miR171e-3p	GRMZM5G825321
zma-miR171f-3p	GRMZM2G011947
zma-miR171f-3p	GRMZM2G021471
zma-miR171f-3p	GRMZM2G037792
zma-miR171f-3p	GRMZM2G051785
zma-miR171f-3p	GRMZM2G079470
zma-miR171f-3p	GRMZM2G098800
zma-miR171f-3p	GRMZM2G110579
zma-miR171f-3p	GRMZM2G418899
zma-miR171f-3p	GRMZM2G521781
zma-miR171f-3p	GRMZM5G825321
zma-miR171f-5p	GRMZM2G051942
zma-miR171f-5p	GRMZM2G134655
zma-miR171f-5p	GRMZM2G157505
zma-miR171f-5p	GRMZM2G521781
zma-miR171g-5p	GRMZM2G343442
zma-miR171h-3p	GRMZM2G055263
zma-miR171h-3p	GRMZM5G889372
zma-miR171h-5p	GRMZM2G421829
zma-miR171i-3p	GRMZM2G011947
zma-miR171i-3p	GRMZM2G037792
zma-miR171i-3p	GRMZM2G051785
zma-miR171i-3p	GRMZM2G079470
zma-miR171i-3p	GRMZM2G098800
zma-miR171i-3p	GRMZM2G110579
zma-miR171i-3p	GRMZM2G418899
zma-miR171i-3p	GRMZM2G521781
zma-miR171i-3p	GRMZM5G825321
zma-miR171j-3p	GRMZM2G011947
zma-miR171j-3p	GRMZM2G037792
zma-miR171j-3p	GRMZM2G051785
zma-miR171j-3p	GRMZM2G079470
zma-miR171j-3p	GRMZM2G098800
zma-miR171j-3p	GRMZM2G110579
zma-miR171j-3p	GRMZM2G418899
zma-miR171j-3p	GRMZM2G521781
zma-miR171j-3p	GRMZM5G825321
zma-miR171k-3p	GRMZM2G055263
zma-miR171k-3p	GRMZM5G889372
zma-miR171k-5p	GRMZM2G421829
zma-miR171l-3p	GRMZM2G011947
zma-miR171l-3p	GRMZM2G037792
zma-miR171l-3p	GRMZM2G051785
zma-miR171l-3p	GRMZM2G079470
zma-miR171l-3p	GRMZM2G098800
zma-miR171l-3p	GRMZM2G110579
zma-miR171l-3p	GRMZM2G134655
zma-miR171l-3p	GRMZM2G418899
zma-miR171l-3p	GRMZM2G545615
zma-miR171l-3p	GRMZM5G825321
zma-miR171m-3p	GRMZM2G011947
zma-miR171m-3p	GRMZM2G037792
zma-miR171m-3p	GRMZM2G051785
zma-miR171m-3p	GRMZM2G079470
zma-miR171m-3p	GRMZM2G098800
zma-miR171m-3p	GRMZM2G110579
zma-miR171m-3p	GRMZM2G134655
zma-miR171m-3p	GRMZM2G418899
zma-miR171m-3p	GRMZM2G545615
zma-miR171m-3p	GRMZM5G825321
zma-miR171n-3p	GRMZM2G011947
zma-miR171n-3p	GRMZM2G037792
zma-miR171n-3p	GRMZM2G051785
zma-miR171n-3p	GRMZM2G079470
zma-miR171n-3p	GRMZM2G098800
zma-miR171n-3p	GRMZM2G110579
zma-miR171n-3p	GRMZM2G117949
zma-miR171n-3p	GRMZM2G418899
zma-miR171n-3p	GRMZM5G825321
zma-miR172a	GRMZM2G017847
zma-miR172a	GRMZM2G076602
zma-miR172a	GRMZM2G160730
zma-miR172a	GRMZM2G168222
zma-miR172a	GRMZM2G174784
zma-miR172a	GRMZM2G176175
zma-miR172a	GRMZM2G383472
zma-miR172a	GRMZM2G700665
zma-miR172a	GRMZM5G803935
zma-miR172a	GRMZM5G862109
zma-miR172a	GRMZM5G878615
zma-miR172b-3p	GRMZM2G017847
zma-miR172b-3p	GRMZM2G076602
zma-miR172b-3p	GRMZM2G160730
zma-miR172b-3p	GRMZM2G168222
zma-miR172b-3p	GRMZM2G174784
zma-miR172b-3p	GRMZM2G176175
zma-miR172b-3p	GRMZM2G383472
zma-miR172b-3p	GRMZM2G700665
zma-miR172b-3p	GRMZM5G803935
zma-miR172b-3p	GRMZM5G862109
zma-miR172b-3p	GRMZM5G878615
zma-miR172b-5p	GRMZM2G132144
zma-miR172b-5p	GRMZM2G420571
zma-miR172b-5p	GRMZM5G803935
zma-miR172c-3p	GRMZM2G017847
zma-miR172c-3p	GRMZM2G076602
zma-miR172c-3p	GRMZM2G160730
zma-miR172c-3p	GRMZM2G168222
zma-miR172c-3p	GRMZM2G174784
zma-miR172c-3p	GRMZM2G176175
zma-miR172c-3p	GRMZM2G383472
zma-miR172c-3p	GRMZM2G700665
zma-miR172c-3p	GRMZM5G803935
zma-miR172c-3p	GRMZM5G862109
zma-miR172c-3p	GRMZM5G878615
zma-miR172d-3p	GRMZM2G017847
zma-miR172d-3p	GRMZM2G076602
zma-miR172d-3p	GRMZM2G160730
zma-miR172d-3p	GRMZM2G168222
zma-miR172d-3p	GRMZM2G174784
zma-miR172d-3p	GRMZM2G176175
zma-miR172d-3p	GRMZM2G383472
zma-miR172d-3p	GRMZM2G700665
zma-miR172d-3p	GRMZM5G803935
zma-miR172d-3p	GRMZM5G862109
zma-miR172d-3p	GRMZM5G878615
zma-miR172d-5p	GRMZM2G132144
zma-miR172d-5p	GRMZM2G420571
zma-miR172d-5p	GRMZM5G803935
zma-miR172e	GRMZM2G017847
zma-miR172e	GRMZM2G076602
zma-miR172e	GRMZM2G157598
zma-miR172e	GRMZM2G160730
zma-miR172e	GRMZM2G174784
zma-miR172e	GRMZM2G176175
zma-miR172e	GRMZM2G383472
zma-miR172e	GRMZM2G700665
zma-miR172e	GRMZM5G862109
zma-miR172e	GRMZM5G878615
zma-miR2118c	GRMZM2G133233
zma-miR2275a-3p	GRMZM2G013792
zma-miR2275a-3p	GRMZM2G123625
zma-miR2275a-3p	GRMZM2G136277
zma-miR2275a-3p	GRMZM2G329177
zma-miR2275a-5p	GRMZM2G087525
zma-miR2275a-5p	GRMZM2G384972
zma-miR2275b-3p	GRMZM2G087525
zma-miR2275c-3p	GRMZM2G087525
zma-miR319a-3p	GRMZM2G004090
zma-miR319a-3p	GRMZM2G020805
zma-miR319a-3p	GRMZM2G028054
zma-miR319a-3p	GRMZM2G089361
zma-miR319a-3p	GRMZM2G115516
zma-miR319a-3p	GRMZM2G148022
zma-miR319a-5p	GRMZM2G044143
zma-miR319a-5p	GRMZM2G143202
zma-miR319a-5p	GRMZM2G154229
zma-miR319a-5p	GRMZM2G353478
zma-miR319a-5p	GRMZM5G852229
zma-miR319b-3p	GRMZM2G004090
zma-miR319b-3p	GRMZM2G020805
zma-miR319b-3p	GRMZM2G028054
zma-miR319b-3p	GRMZM2G089361
zma-miR319b-3p	GRMZM2G115516
zma-miR319b-3p	GRMZM2G148022
zma-miR319c-3p	GRMZM2G004090
zma-miR319c-3p	GRMZM2G020805
zma-miR319c-3p	GRMZM2G028054
zma-miR319c-3p	GRMZM2G089361
zma-miR319c-3p	GRMZM2G115516
zma-miR319c-3p	GRMZM2G148022
zma-miR319c-5p	GRMZM2G044143
zma-miR319c-5p	GRMZM2G143202
zma-miR319c-5p	GRMZM2G154229
zma-miR319c-5p	GRMZM2G353478
zma-miR319c-5p	GRMZM5G852229
zma-miR319d-3p	GRMZM2G004090
zma-miR319d-3p	GRMZM2G020805
zma-miR319d-3p	GRMZM2G028054
zma-miR319d-3p	GRMZM2G089361
zma-miR319d-3p	GRMZM2G115516
zma-miR319d-3p	GRMZM2G148022
zma-miR390a-5p	GRMZM2G304745
zma-miR390b-5p	GRMZM2G304745
zma-miR393a-5p	GRMZM2G135978
zma-miR393a-5p	GRMZM5G848945
zma-miR393b-5p	GRMZM2G135978
zma-miR393b-5p	GRMZM2G137451
zma-miR393b-5p	GRMZM5G848945
zma-miR393c-5p	GRMZM2G135978
zma-miR393c-5p	GRMZM5G848945
zma-miR394a-5p	GRMZM2G064954
zma-miR394a-5p	GRMZM2G119650
zma-miR394a-5p	GRMZM5G813343
zma-miR394b-5p	GRMZM2G064954
zma-miR394b-5p	GRMZM2G119650
zma-miR394b-5p	GRMZM5G813343
zma-miR395a-3p	GRMZM2G042171
zma-miR395a-3p	GRMZM2G051270
zma-miR395a-3p	GRMZM2G149952
zma-miR395b-3p	GRMZM2G042171
zma-miR395b-3p	GRMZM2G051270
zma-miR395b-3p	GRMZM2G149952
zma-miR395c-3p	GRMZM2G042171
zma-miR395c-3p	GRMZM2G051270
zma-miR395c-3p	GRMZM2G149952
zma-miR395c-5p	GRMZM2G077024
zma-miR395d-3p	GRMZM2G042171
zma-miR395d-3p	GRMZM2G051270
zma-miR395d-3p	GRMZM2G149952
zma-miR395e-3p	GRMZM2G042171
zma-miR395e-3p	GRMZM2G051270
zma-miR395e-3p	GRMZM2G149952
zma-miR395f-3p	GRMZM2G042171
zma-miR395f-3p	GRMZM2G051270
zma-miR395f-3p	GRMZM2G149952
zma-miR395g-3p	GRMZM2G042171
zma-miR395g-3p	GRMZM2G051270
zma-miR395g-3p	GRMZM2G149952
zma-miR395h-3p	GRMZM2G042171
zma-miR395h-3p	GRMZM2G051270
zma-miR395h-3p	GRMZM2G149952
zma-miR395i-3p	GRMZM2G042171
zma-miR395i-3p	GRMZM2G051270
zma-miR395i-3p	GRMZM2G149952
zma-miR395j-3p	GRMZM2G042171
zma-miR395j-3p	GRMZM2G051270
zma-miR395j-3p	GRMZM2G149952
zma-miR395k-3p	GRMZM2G042171
zma-miR395l-3p	GRMZM2G042171
zma-miR395l-3p	GRMZM2G051270
zma-miR395l-3p	GRMZM2G149952
zma-miR395m-3p	GRMZM2G042171
zma-miR395m-3p	GRMZM2G051270
zma-miR395m-3p	GRMZM2G149952
zma-miR395n-3p	GRMZM2G042171
zma-miR395n-3p	GRMZM2G051270
zma-miR395n-3p	GRMZM2G149952
zma-miR395o-3p	GRMZM2G042171
zma-miR395o-3p	GRMZM2G051270
zma-miR395o-3p	GRMZM2G149952
zma-miR395p-3p	GRMZM2G042171
zma-miR395p-3p	GRMZM2G051270
zma-miR395p-3p	GRMZM2G149952
zma-miR396a-5p	GRMZM2G018414
zma-miR396a-5p	GRMZM2G033612
zma-miR396a-5p	GRMZM2G034876
zma-miR396a-5p	GRMZM2G041223
zma-miR396a-5p	GRMZM2G045977
zma-miR396a-5p	GRMZM2G067743
zma-miR396a-5p	GRMZM2G098594
zma-miR396a-5p	GRMZM2G099862
zma-miR396a-5p	GRMZM2G105335
zma-miR396a-5p	GRMZM2G119359
zma-miR396a-5p	GRMZM2G124566
zma-miR396a-5p	GRMZM2G129147
zma-miR396a-5p	GRMZM2G178990
zma-miR396a-5p	GRMZM5G850129
zma-miR396a-5p	GRMZM5G893117
zma-miR396b-5p	GRMZM2G018414
zma-miR396b-5p	GRMZM2G033612
zma-miR396b-5p	GRMZM2G034876
zma-miR396b-5p	GRMZM2G041223
zma-miR396b-5p	GRMZM2G045977
zma-miR396b-5p	GRMZM2G067743
zma-miR396b-5p	GRMZM2G098594
zma-miR396b-5p	GRMZM2G099862
zma-miR396b-5p	GRMZM2G105335
zma-miR396b-5p	GRMZM2G119359
zma-miR396b-5p	GRMZM2G124566
zma-miR396b-5p	GRMZM2G129147
zma-miR396b-5p	GRMZM2G178990
zma-miR396b-5p	GRMZM5G850129
zma-miR396b-5p	GRMZM5G893117
zma-miR396c	GRMZM2G018414
zma-miR396c	GRMZM2G033612
zma-miR396c	GRMZM2G034876
zma-miR396c	GRMZM2G041223
zma-miR396c	GRMZM2G045977
zma-miR396c	GRMZM2G067743
zma-miR396c	GRMZM2G098594
zma-miR396c	GRMZM2G099862
zma-miR396c	GRMZM2G105335
zma-miR396c	GRMZM2G119359
zma-miR396c	GRMZM2G124566
zma-miR396c	GRMZM2G129147
zma-miR396c	GRMZM5G850129
zma-miR396c	GRMZM5G893117
zma-miR396d	GRMZM2G018414
zma-miR396d	GRMZM2G033612
zma-miR396d	GRMZM2G034876
zma-miR396d	GRMZM2G041223
zma-miR396d	GRMZM2G045977
zma-miR396d	GRMZM2G067743
zma-miR396d	GRMZM2G098594
zma-miR396d	GRMZM2G099862
zma-miR396d	GRMZM2G105335
zma-miR396d	GRMZM2G119359
zma-miR396d	GRMZM2G124566
zma-miR396d	GRMZM2G129147
zma-miR396d	GRMZM5G850129
zma-miR396d	GRMZM5G893117
zma-miR396e-5p	GRMZM2G150866
zma-miR396e-5p	GRMZM2G478709
zma-miR396f-5p	GRMZM2G150866
zma-miR396f-5p	GRMZM2G478709
zma-miR396g-3p	GRMZM2G178990
zma-miR397a-5p	GRMZM2G072808
zma-miR397a-5p	GRMZM2G419994
zma-miR397b-5p	GRMZM2G072808
zma-miR397b-5p	GRMZM2G419994
zma-miR398a-3p	GRMZM2G103812
zma-miR398a-5p	GRMZM2G068519
zma-miR398a-5p	GRMZM5G824689
zma-miR398b-3p	GRMZM2G103812
zma-miR398b-5p	GRMZM5G824689
zma-miR399a-3p	GRMZM2G070591
zma-miR399a-3p	GRMZM2G165734
zma-miR399a-5p	GRMZM2G051577
zma-miR399a-5p	GRMZM2G165734
zma-miR399a-5p	GRMZM2G378040
zma-miR399a-5p	GRMZM2G427815
zma-miR399b-3p	GRMZM2G070591
zma-miR399b-3p	GRMZM2G165734
zma-miR399b-5p	GRMZM2G165734
zma-miR399c-3p	GRMZM2G070591
zma-miR399c-3p	GRMZM2G165734
zma-miR399d-3p	GRMZM2G070591
zma-miR399d-3p	GRMZM2G165734
zma-miR399d-5p	GRMZM2G070591
zma-miR399d-5p	GRMZM2G125378
zma-miR399d-5p	GRMZM2G165734
zma-miR399e-3p	GRMZM2G070591
zma-miR399e-3p	GRMZM2G165734
zma-miR399e-3p	GRMZM2G167694
zma-miR399f-5p	GRMZM2G044060
zma-miR399h-3p	GRMZM2G070591
zma-miR399h-3p	GRMZM2G165734
zma-miR399i-3p	GRMZM2G070591
zma-miR399i-3p	GRMZM2G165734
zma-miR399i-3p	GRMZM2G167694
zma-miR399i-5p	GRMZM2G070591
zma-miR399i-5p	GRMZM2G165734
zma-miR399j-3p	GRMZM2G070591
zma-miR399j-3p	GRMZM2G165734
zma-miR399j-3p	GRMZM2G167694
zma-miR399j-5p	GRMZM2G302873
zma-miR399j-5p	GRMZM2G434157
zma-miR408a	GRMZM2G004012
zma-miR408a	GRMZM2G023847
zma-miR408a	GRMZM5G866053
zma-miR408b-3p	GRMZM2G004012
zma-miR408b-3p	GRMZM2G023847
zma-miR408b-3p	GRMZM5G866053
zma-miR444a	GRMZM2G033093
zma-miR444a	GRMZM2G052123
zma-miR444a	GRMZM2G133563
zma-miR444a	GRMZM2G152877
zma-miR444a	GRMZM2G344991
zma-miR444a	GRMZM2G492156
zma-miR444b	GRMZM2G033093
zma-miR444b	GRMZM2G052123
zma-miR444b	GRMZM2G133563
zma-miR444b	GRMZM2G152877
zma-miR444b	GRMZM2G344991
zma-miR444b	GRMZM2G492156
zma-miR528a-5p	GRMZM2G107562
zma-miR528a-5p	GRMZM5G839518
zma-miR528b-5p	GRMZM2G107562
zma-miR528b-5p	GRMZM5G839518
zma-miR529-3p	GRMZM2G039113
zma-miR529-3p	GRMZM2G100349
zma-miR529-3p	GRMZM5G839744
zma-miR529-5p	AC233751.1_FG002
zma-miR529-5p	GRMZM2G061734
zma-miR529-5p	GRMZM2G101511
zma-miR529-5p	GRMZM2G126018
zma-miR529-5p	GRMZM2G148467
zma-miR529-5p	GRMZM2G160917
zma-miR529-5p	GRMZM2G307588
zma-miR529-5p	GRMZM2G414805
zma-miR529-5p	GRMZM2G460544
zma-miR529-5p	GRMZM5G806833
zma-miR827-3p	GRMZM2G166976
zma-miR827-5p	GRMZM2G044788
