# Supplementary material for: Genome-wide identification and comparative analysis of drought-related microRNAs in two maize inbred lines with contrasting drought tolerance by deep sequencing
Source: PLoS One. 2019 Jul 5;14(7):e0219176. doi: 10.1371/journal.pone.0219176 (PMC6611575; doi:10.1371/journal.pone.0219176)
Supplement: S1 File — Additional File (.zip) included Figs A-J and Tables A-J. Fig A. Percentage of expressed miRNAs in each family. (A) The expressed miRNAs of different families in leaves. (B) The expressed miRNAs of different families in roots. Fig B. Distribution of length of known miRNAs that expressed in the present study. Fig C. The conservation analysis of predicted novel miRNAs. The mature sequence of predicted novel miRNAs in the present study and known miRNAs in plants were aligned. (A) Novel_1_44595. (B) Novel_1_47179. (C) Novel_3_27520. (D) Novel_3_29234. (E) Novel_9_5030. (F) Novel_1-_3438. zma: Zea mays. osa: Oryza sativa. bdi: Brachypodium distachyon. tae: Triticum aestivum. mtr: Medicago truncatula. ath: Arabidopsis thaliana. ptc: Populus trichocarpa. vvi: Vitis vinifera. rco: Ricinus communis. Fig D. The phylogenetic tree and sequence of three novel miRNAs. The phylogenetic trees of Novel-2-38 (A), Novel-10-88 (B) and Novel-10-147 (C) were shown. The sequence of relative miRNAs in different species of Novel-2-38 (D), Novel-10-88 (E) and Novel-10-147 (F). ath: Arabidopsis thaliana, osa: Oryza sativa, sbi: Sorghum bicolor, zma: Zea mays. (G) The novel mature sequence of miRNAs were cloned using stem-loop methods in B73 (B), H082183 (H) and Lv28 (L). The maker (M) was 100-bp. Fig E. Correlation result of miRNome in each replicate. The TPM value of all known miRNAs in each replicate was calculated as log10(TPM+1) for the correlation analysis. The correlation coefficient r and the P value are labelled in each replicate sample. H and L indicate the two maize inbred lines H082183 and Lv28, respectively. MD and SD indicate moderate and severe drought, respectively. MC and SC indicate well-watered controls of moderate and severe drought, respectively. 1 and 2 indicate the two replicates. Fig F. The T-plot of drought responsive miRNAs and their target genes. (A) GRMZM2G065451, (B) GRMZM2G113779, (C) GRMZM2G414805, (D) GRMZM2G371033, (E) AC207656.3_FGT002, (F) GRMZM2G390641, (G) G [file pone.0219176.s001.zip › Table J.xlsx]

## Sheet: Sheet1
miRNA ID	PEG (Li et al., 2013b)		PEG (Wang et al., 2014)								Pot (Wei et al., 2009)			Pot (Aravind et al., 2017)		Field (present study)
	Leaf		Leaf								Leaf			Leaf		Leaf				root
	R09 a		81565		87-1		21ES		Dan340		X178			HKI-1532	V-372	H082183		Lv28		H082183		Lv28
	16h b	24h	16h	24h	16h	24h	16h	24h	16h	24h	24h	48h	72h	5d	5d	27d	44d	27d	44d	27d	44d	27d	44d
miR156	up	down	up	up	up	down	up	down		down		down	down	down	down			down	up		up or down d	down
miR159	up	down	up	up	up		up		up			down		down	down				down	up		down
miR160								up				down		up				up	up
miR162	up						up											up
miR164						up		up						up	up	down		up	up
miR166			down			up	up	up	down		down		down	up	down			down	down	up	up		up
miR167	up						up		up	up	down	up	up								up	down
miR168	down				down		down	down	down		down		down						down		down		down
miR169														up	up	down
miR171					down	down	up											down	up or down c	down	down
miR172																		down	down				down
miR319	up	down	up	up					up
miR390					down			up						up							up
miR393															up
miR395														up	down	up
miR396	down						down			up	down	up	down	up	up				down
miR397						down											down	down	up
miR398	up			down			up	up	up	down	down	down	down				down	down			down
miR399	down	down				up	down	down	down	up				up	up	up	up	up			up	up	up
miR408					up		up	up				down	down				down
miR444																		down
miR528	down	down			down		down	up				down	down				down
miR827	up	up	up	up	up		down	down	up	up							up	up	up				up
miR1432					up	down											down
