# Supplementary material for: Genome-wide identification and comparative analysis of drought-related microRNAs in two maize inbred lines with contrasting drought tolerance by deep sequencing
Source: PLoS One. 2019 Jul 5;14(7):e0219176. doi: 10.1371/journal.pone.0219176 (PMC6611575; doi:10.1371/journal.pone.0219176)
Supplement: S1 File — Additional File (.zip) included Figs A-J and Tables A-J. Fig A. Percentage of expressed miRNAs in each family. (A) The expressed miRNAs of different families in leaves. (B) The expressed miRNAs of different families in roots. Fig B. Distribution of length of known miRNAs that expressed in the present study. Fig C. The conservation analysis of predicted novel miRNAs. The mature sequence of predicted novel miRNAs in the present study and known miRNAs in plants were aligned. (A) Novel_1_44595. (B) Novel_1_47179. (C) Novel_3_27520. (D) Novel_3_29234. (E) Novel_9_5030. (F) Novel_1-_3438. zma: Zea mays. osa: Oryza sativa. bdi: Brachypodium distachyon. tae: Triticum aestivum. mtr: Medicago truncatula. ath: Arabidopsis thaliana. ptc: Populus trichocarpa. vvi: Vitis vinifera. rco: Ricinus communis. Fig D. The phylogenetic tree and sequence of three novel miRNAs. The phylogenetic trees of Novel-2-38 (A), Novel-10-88 (B) and Novel-10-147 (C) were shown. The sequence of relative miRNAs in different species of Novel-2-38 (D), Novel-10-88 (E) and Novel-10-147 (F). ath: Arabidopsis thaliana, osa: Oryza sativa, sbi: Sorghum bicolor, zma: Zea mays. (G) The novel mature sequence of miRNAs were cloned using stem-loop methods in B73 (B), H082183 (H) and Lv28 (L). The maker (M) was 100-bp. Fig E. Correlation result of miRNome in each replicate. The TPM value of all known miRNAs in each replicate was calculated as log10(TPM+1) for the correlation analysis. The correlation coefficient r and the P value are labelled in each replicate sample. H and L indicate the two maize inbred lines H082183 and Lv28, respectively. MD and SD indicate moderate and severe drought, respectively. MC and SC indicate well-watered controls of moderate and severe drought, respectively. 1 and 2 indicate the two replicates. Fig F. The T-plot of drought responsive miRNAs and their target genes. (A) GRMZM2G065451, (B) GRMZM2G113779, (C) GRMZM2G414805, (D) GRMZM2G371033, (E) AC207656.3_FGT002, (F) GRMZM2G390641, (G) G [file pone.0219176.s001.zip › Table A.xlsx]

## Sheet: Sheet1
Gene ID	Usage	Primer sequence
miR166e	qRT-PCR	GGGTCGGACCAGGCTTCATTCCC
miR172b-3p	qRT-PCR	GGGGGGGAGAATCTTGATGATGCTGCA
miR319b-3p	qRT-PCR	GGGGTTGGACTGAAGGGTGCTCCC
miR408b-3p	qRT-PCR	GCTGCACTGCCTCTTCCCTGGC
miR528a-5p	qRT-PCR	CCTGGAAGGGGCATGCAGAGGAG
miR1432-5p	qRT-PCR	GGGGCTCAGGAGAGATGACACCGA
miR159b-3p	qRT-PCR	GGGGGTTTGGATTGAAGGGAGCTCTG
miR398a-5p	qRT-PCR	CCCGGGGCGAACTGAGAACACATG
miR399j-5p	qRT-PCR	CAGGCAGCTCTCCTCTGGCAGG
miR164h	qRT-PCR	GGTGGAGAAGCAGGGCACGTGTG
miRR159	qRT-PCR	CGGCCTTTGGATTGAAGGGAGCTCTG
U6-F	qRT-PCR	CCCCGTCTCTTCGGAGACATCCGAT
U6-R	qRT-PCR	ATTTGTGCGTGTCATCCTTGCGCAG
GRMZM2G004090-F	qRT-PCR	TCGGTGCCTACTGGTAGTGCCATTGCC
GRMZM2G004090-R	qRT-PCR	GGCCAGTGGTTTGCGATGAAATGGTT
GRMZM2G028054-F	qRT-PCR	ATCAGGTAGACCAAGCAGGGATGCTG
GRMZM2G028054-R	qRT-PCR	GGTAGCGTTGGCTTCATTGAGATAACC
GRMZM2G096358-F	qRT-PCR	CCACTGCACCCCTCGCACAACA
GRMZM2G096358-R	qRT-PCR	CGTACTGGTCCACGACCCACCTTAG
GRMZM2G114850-F	qRT-PCR	CCAAGGATGAAGATTGGGTGCTGTGC
GRMZM2G114850-R	qRT-PCR	ATGGCGGCCTGGAGCTGTGCTA
GAPDH-F	qRT-PCR	CCCTTCATCACCACGGACTAC
GAPDH-R	qRT-PCR	AACCTTCTTGGCACCACCCT
Novel_2_38	Stem-loop reverse transcription	GTTGGCTCTGGTGCAGGGTCCGAGGTATTCGCACCAGAGCCAACAAAAAG
Novel_10_88	Stem-loop reverse transcription	GTTGGCTCTGGTGCAGGGTCCGAGGTATTCGCACCAGAGCCAACCGAGGA
Novel_10_147	Stem-loop reverse transcription	GTTGGCTCTGGTGCAGGGTCCGAGGTATTCGCACCAGAGCCAACAATTGG
Universal forward primer	Stem-loop PCR	GTTGGCTCTGGTGCAGGGTC
Novel_2_38_R	Stem-loop PCR	CCCCCTGTCAGCCTGTGTA
Novel_10_88_R	Stem-loop PCR	CCCCTCCGGCGATCCA
Novel_10_147_R	Stem-loop PCR	CCCCCCAGGACTAGTTTGGT
