# Supplementary material for: Genome-wide identification and comparative analysis of drought-related microRNAs in two maize inbred lines with contrasting drought tolerance by deep sequencing
Source: PLoS One. 2019 Jul 5;14(7):e0219176. doi: 10.1371/journal.pone.0219176 (PMC6611575; doi:10.1371/journal.pone.0219176)
Supplement: S1 File — Additional File (.zip) included Figs A-J and Tables A-J. Fig A. Percentage of expressed miRNAs in each family. (A) The expressed miRNAs of different families in leaves. (B) The expressed miRNAs of different families in roots. Fig B. Distribution of length of known miRNAs that expressed in the present study. Fig C. The conservation analysis of predicted novel miRNAs. The mature sequence of predicted novel miRNAs in the present study and known miRNAs in plants were aligned. (A) Novel_1_44595. (B) Novel_1_47179. (C) Novel_3_27520. (D) Novel_3_29234. (E) Novel_9_5030. (F) Novel_1-_3438. zma: Zea mays. osa: Oryza sativa. bdi: Brachypodium distachyon. tae: Triticum aestivum. mtr: Medicago truncatula. ath: Arabidopsis thaliana. ptc: Populus trichocarpa. vvi: Vitis vinifera. rco: Ricinus communis. Fig D. The phylogenetic tree and sequence of three novel miRNAs. The phylogenetic trees of Novel-2-38 (A), Novel-10-88 (B) and Novel-10-147 (C) were shown. The sequence of relative miRNAs in different species of Novel-2-38 (D), Novel-10-88 (E) and Novel-10-147 (F). ath: Arabidopsis thaliana, osa: Oryza sativa, sbi: Sorghum bicolor, zma: Zea mays. (G) The novel mature sequence of miRNAs were cloned using stem-loop methods in B73 (B), H082183 (H) and Lv28 (L). The maker (M) was 100-bp. Fig E. Correlation result of miRNome in each replicate. The TPM value of all known miRNAs in each replicate was calculated as log10(TPM+1) for the correlation analysis. The correlation coefficient r and the P value are labelled in each replicate sample. H and L indicate the two maize inbred lines H082183 and Lv28, respectively. MD and SD indicate moderate and severe drought, respectively. MC and SC indicate well-watered controls of moderate and severe drought, respectively. 1 and 2 indicate the two replicates. Fig F. The T-plot of drought responsive miRNAs and their target genes. (A) GRMZM2G065451, (B) GRMZM2G113779, (C) GRMZM2G414805, (D) GRMZM2G371033, (E) AC207656.3_FGT002, (F) GRMZM2G390641, (G) G [file pone.0219176.s001.zip › Table B.xlsx]

## Sheet: Sheet1
Library name a	No. of raw reads	No. of low quality reads	No. of containing 'N' reads	Length <18	Length >30	Clean reads	Q30(%)
leaf-HMD.1	18486895	0	11	4377113	2660284	11449487	95.37
leaf-HMD.2	18492747	0	8	3337390	2296342	12859007	95.47
leaf-LMD.1	15136073	0	550	3280044	1517649	10337830	95.9
leaf-LMD.2	20617944	0	9	4478903	1835597	14303435	95.58
leaf-HSD.1	20634451	0	9	3344889	2668367	14621186	95.85
leaf-HSD.2	17335041	0	0	3432249	1362091	12540701	96.81
leaf-LSD.1	16836588	0	13	3180421	1975739	11680415	95.74
leaf-LSD.2	17343837	0	12	3786492	1568772	11988561	95.78
leaf-HMC.1	17361651	0	0	1847699	1574748	13939204	94.62
leaf-HMC.2	16407807	0	0	1600447	1751308	13056052	94.79
leaf-LMC.1	18169674	0	0	2227129	2842613	13099932	94.54
leaf-LMC.2	17316557	0	0	1628909	3181495	12506153	94.56
leaf-HSC.1	19098957	0	0	1868992	1819507	15410458	96.93
leaf-HSC.2	22250133	0	0	3852695	1816125	16581313	96.96
leaf-LSC.1	17061981	0	0	1278557	2528974	13254450	94.58
leaf-LSC.2	16678150	0	0	1746909	1406801	13524440	94.78
root-HMD.1	18606532	0	9	1859521	1438552	15308450	99.08
root-HMD.2	20238630	0	21	3149032	1170014	15919563	99.08
root-LMD.1	17188451	0	15	2046095	1937232	13205109	99.03
root-LMD.2	21904927	0	10	4552788	1251897	16100232	99.1
root-HSD.1	22438895	0	51	10544514	1194159	10700171	98.94
root-HSD.2	15239263	0	9	2486199	1559504	11193551	99.07
root-LSD.1	18831459	0	6	1138106	3109502	14583845	99.01
root-LSD.2	18561058	0	28	3123050	1023417	14414563	99.03
root-HMC.1	19324652	0	1	5578477	2050361	11695813	99.09
root-HMC.2	18549892	0	0	4363725	1357398	12828769	98.96
root-LMC.1	19398118	0	0	6135238	1184706	12078174	99.13
root-LMC.2	20705932	0	1	5985587	1640451	13079893	99.03
root-HSC.1	18850908	0	0	4174697	1269249	13406962	99.05
root-HSC.2	17626146	0	0	3515792	1267446	12842908	99.01
root-LSC.1	18873606	0	0	2191998	3513615	13167993	99.07
root-LSC.2	23222935	0	0	8233385	1006676	13982874	99.08
Total	743754377	0	3375	135771206	74354775	533625021	--
Average	1.85939e+07	0	84.375	3.39428e+06	1.85887e+06	1.33406e+07	97.3238
