# Supplementary material for: Genome-wide identification and comparative analysis of drought-related microRNAs in two maize inbred lines with contrasting drought tolerance by deep sequencing
Source: PLoS One. 2019 Jul 5;14(7):e0219176. doi: 10.1371/journal.pone.0219176 (PMC6611575; doi:10.1371/journal.pone.0219176)
Supplement: S1 File — Additional File (.zip) included Figs A-J and Tables A-J. Fig A. Percentage of expressed miRNAs in each family. (A) The expressed miRNAs of different families in leaves. (B) The expressed miRNAs of different families in roots. Fig B. Distribution of length of known miRNAs that expressed in the present study. Fig C. The conservation analysis of predicted novel miRNAs. The mature sequence of predicted novel miRNAs in the present study and known miRNAs in plants were aligned. (A) Novel_1_44595. (B) Novel_1_47179. (C) Novel_3_27520. (D) Novel_3_29234. (E) Novel_9_5030. (F) Novel_1-_3438. zma: Zea mays. osa: Oryza sativa. bdi: Brachypodium distachyon. tae: Triticum aestivum. mtr: Medicago truncatula. ath: Arabidopsis thaliana. ptc: Populus trichocarpa. vvi: Vitis vinifera. rco: Ricinus communis. Fig D. The phylogenetic tree and sequence of three novel miRNAs. The phylogenetic trees of Novel-2-38 (A), Novel-10-88 (B) and Novel-10-147 (C) were shown. The sequence of relative miRNAs in different species of Novel-2-38 (D), Novel-10-88 (E) and Novel-10-147 (F). ath: Arabidopsis thaliana, osa: Oryza sativa, sbi: Sorghum bicolor, zma: Zea mays. (G) The novel mature sequence of miRNAs were cloned using stem-loop methods in B73 (B), H082183 (H) and Lv28 (L). The maker (M) was 100-bp. Fig E. Correlation result of miRNome in each replicate. The TPM value of all known miRNAs in each replicate was calculated as log10(TPM+1) for the correlation analysis. The correlation coefficient r and the P value are labelled in each replicate sample. H and L indicate the two maize inbred lines H082183 and Lv28, respectively. MD and SD indicate moderate and severe drought, respectively. MC and SC indicate well-watered controls of moderate and severe drought, respectively. 1 and 2 indicate the two replicates. Fig F. The T-plot of drought responsive miRNAs and their target genes. (A) GRMZM2G065451, (B) GRMZM2G113779, (C) GRMZM2G414805, (D) GRMZM2G371033, (E) AC207656.3_FGT002, (F) GRMZM2G390641, (G) G [file pone.0219176.s001.zip › Table C.xlsx]

## Sheet: Sheet1
Library name a	No. of total Reads	No. of mapped Reads	%
leaf-HMD.1	11449487	1767685	0.15439
leaf-HMD.2	12859007	2178058	0.16938
leaf-LMD.1	10337830	1961388	0.189729
leaf-LMD.2	14303435	2071567	0.14483
leaf-HSD.1	14621186	2807878	0.192042
leaf-HSD.2	12540701	2215821	0.17669
leaf-LSD.1	11680415	2029957	0.173792
leaf-LSD.2	11988561	1989456	0.165946
leaf-HMC.1	13939204	2239706	0.160677
leaf-HMC.2	13056052	2012864	0.154171
leaf-LMC.1	13099932	2076228	0.158492
leaf-LMC.2	12506153	1996511	0.159642
leaf-HSC.1	15410458	2549881	0.165464
leaf-HSC.2	16581313	2511772	0.151482
leaf-LSC.1	13254450	1794186	0.135365
leaf-LSC.2	13524440	2447324	0.180956
root-HMD.1	15308450	3817003	0.24934
root-HMD.2	15919563	4712030	0.29599
root-LMD.1	13205109	3075837	0.232928
root-LMD.2	16100232	4013104	0.249258
root-HSD.1	10700171	2080273	0.194415
root-HSD.2	11193551	1959625	0.175067
root-LSD.1	14583845	2024371	0.138809
root-LSD.2	14414563	2973410	0.206278
root-HMC.1	11695813	2730349	0.233447
root-HMC.2	12828769	2360267	0.183982
root-LMC.1	12078174	1923227	0.159232
root-LMC.2	13079893	3223366	0.246437
root-HSC.1	13406962	2420048	0.180507
root-HSC.2	12842908	2753763	0.214419
root-LSC.1	13167993	2008691	0.152543
root-LSC.2	13982874	1854409	0.13262
Total	425661494	78580055	0.183697
