# Supplementary material for: Genome-wide identification and comparative analysis of drought-related microRNAs in two maize inbred lines with contrasting drought tolerance by deep sequencing
Source: PLoS One. 2019 Jul 5;14(7):e0219176. doi: 10.1371/journal.pone.0219176 (PMC6611575; doi:10.1371/journal.pone.0219176)
Supplement: S1 File — Additional File (.zip) included Figs A-J and Tables A-J. Fig A. Percentage of expressed miRNAs in each family. (A) The expressed miRNAs of different families in leaves. (B) The expressed miRNAs of different families in roots. Fig B. Distribution of length of known miRNAs that expressed in the present study. Fig C. The conservation analysis of predicted novel miRNAs. The mature sequence of predicted novel miRNAs in the present study and known miRNAs in plants were aligned. (A) Novel_1_44595. (B) Novel_1_47179. (C) Novel_3_27520. (D) Novel_3_29234. (E) Novel_9_5030. (F) Novel_1-_3438. zma: Zea mays. osa: Oryza sativa. bdi: Brachypodium distachyon. tae: Triticum aestivum. mtr: Medicago truncatula. ath: Arabidopsis thaliana. ptc: Populus trichocarpa. vvi: Vitis vinifera. rco: Ricinus communis. Fig D. The phylogenetic tree and sequence of three novel miRNAs. The phylogenetic trees of Novel-2-38 (A), Novel-10-88 (B) and Novel-10-147 (C) were shown. The sequence of relative miRNAs in different species of Novel-2-38 (D), Novel-10-88 (E) and Novel-10-147 (F). ath: Arabidopsis thaliana, osa: Oryza sativa, sbi: Sorghum bicolor, zma: Zea mays. (G) The novel mature sequence of miRNAs were cloned using stem-loop methods in B73 (B), H082183 (H) and Lv28 (L). The maker (M) was 100-bp. Fig E. Correlation result of miRNome in each replicate. The TPM value of all known miRNAs in each replicate was calculated as log10(TPM+1) for the correlation analysis. The correlation coefficient r and the P value are labelled in each replicate sample. H and L indicate the two maize inbred lines H082183 and Lv28, respectively. MD and SD indicate moderate and severe drought, respectively. MC and SC indicate well-watered controls of moderate and severe drought, respectively. 1 and 2 indicate the two replicates. Fig F. The T-plot of drought responsive miRNAs and their target genes. (A) GRMZM2G065451, (B) GRMZM2G113779, (C) GRMZM2G414805, (D) GRMZM2G371033, (E) AC207656.3_FGT002, (F) GRMZM2G390641, (G) G [file pone.0219176.s001.zip › Table D.xlsx]

## Sheet: Sheet1
Library name a	Total	rRNA	scRNA	snRNA	snoRNA	tRNA	Repbase	Unannotated
leaf-HMD.1	11449487	5486537	0	0	9073	1269991	95344	4588542
leaf-HMD.2	12859007	6204165	0	0	8102	1061858	120693	5464189
leaf-LMD.1	10337830	4447878	0	2	10733	1019067	162996	4697154
leaf-LMD.2	14303435	7915379	0	1	12762	880384	158325	5336584
leaf-HSD.1	14621186	5155476	0	0	13110	2324837	152589	6975174
leaf-HSD.2	12540701	5296358	0	0	15029	1864482	128833	5235999
leaf-LSD.1	11680415	4876563	0	0	19749	1262724	136416	5384963
leaf-LSD.2	11988561	5764808	0	0	22396	706430	149218	5345709
leaf-HMC.1	13939204	5885816	0	0	7601	917977	135229	6992581
leaf-HMC.2	13056052	5765360	0	0	6154	648650	104657	6531231
leaf-LMC.1	13099932	5730396	0	1	9854	718210	132474	6508997
leaf-LMC.2	12506153	5367067	0	0	10467	769189	103343	6256087
leaf-HSC.1	15410458	7163477	0	0	14270	1485457	142800	6604454
leaf-HSC.2	16581313	7148079	0	0	16927	2415061	145468	6855778
leaf-LSC.1	13254450	5296661	0	0	14754	1587229	116096	6239710
leaf-LSC.2	13524440	5333511	0	1	11187	735403	236948	7207390
root-HMD.1	15308450	4827890	0	1	22329	1298433	493651	8666146
root-HMD.2	15919563	5700425	0	3	20092	612240	434558	9152245
root-LMD.1	13205109	5680587	0	0	43911	592796	351338	6536477
root-LMD.2	16100232	6339922	0	2	46595	812193	489537	8411983
root-HSD.1	10700171	4672653	0	1	21167	758866	195332	5052152
root-HSD.2	11193551	5530781	0	2	11189	677140	180027	4794412
root-LSD.1	14583845	4561830	0	2	55403	2902692	184218	6879700
root-LSD.2	14414563	6381949	0	1	58415	742742	357077	6874379
root-HMC.1	11695813	4886810	0	0	14023	671050	259493	5864437
root-HMC.2	12828769	5936640	0	0	15548	774199	203404	5898978
root-LMC.1	12078174	5894494	0	1	26239	663651	233664	5260125
root-LMC.2	13079893	5318497	0	0	63059	653590	399307	6645440
root-HSC.1	13406962	6924838	0	0	19546	481653	196479	5784446
root-HSC.2	12842908	5441729	0	1	16735	572899	219963	6591581
root-LSC.1	13167993	7229887	0	0	31800	646113	199889	5060304
root-LSC.2	13982874	7990677	0	0	51357	536684	209181	5194975
Total	425661494	186157140	0	19	719576	33063890	6828547	198892322
Average	1.33019e+07	5.81741e+06	0	0.59375	22486.8	1.03325e+06	213392	6.21539e+06
Percentage	--	0.437336	0	4.46364e-08	0.00169049	0.0776765	0.0160422	0.467255
